# Supplementary material for: miRNA Mediated Noise Making of 3′UTR Mutations in Cancer
Source: Genes (Basel). 2018 Nov 12;9(11):545. doi: 10.3390/genes9110545 (PMC6267165; doi:10.3390/genes9110545)
Supplement: Supplementary file 1 [file genes-09-00545-s001.zip]

Archive with 8 entries (7 files):
- genes-382433-Supplementary/
- genes-382433-Supplementary/genes-382433-Supplementary Figures.docx
- genes-382433-Supplementary/Supplement Figure S1.pdf
- genes-382433-Supplementary/Supplement Figure S2.pdf
- genes-382433-Supplementary/Supplement Figure S3.pdf
- genes-382433-Supplementary/Supplement Table S1.txt
- genes-382433-Supplementary/Supplement Table S2.txt
- genes-382433-Supplementary/Supplement Table S3.xls
