# Supplementary material for: miRNA Mediated Noise Making of 3′UTR Mutations in Cancer
Source: Genes (Basel). 2018 Nov 12;9(11):545. doi: 10.3390/genes9110545 (PMC6267165; doi:10.3390/genes9110545)
Supplement: Supplementary file 1 [file genes-09-00545-s001.zip › genes-382433-Supplementary/Supplement Table S2.txt]

chr10	72010315	+	CHST3	hsa-miR-1587	C->T	-10.03	-13.4	Yes	Yes	Partial gain	3.37	CHST3-hsa-miR-1587
chr10	72010315	+	CHST3	hsa-miR-3620-5p	C->T	-15.23	-18.6	Yes	Yes	Partial gain	3.37	CHST3-hsa-miR-3620-5p
chr10	72010315	+	CHST3	hsa-miR-6774-5p	C->T	-10.69	-5.47	Yes	No	Complete loss	0.69	CHST3-hsa-miR-6774-5p
chr10	80518940	+	TSPAN14	hsa-miR-1238-5p	T->C	-20.83	-20.84	Yes	Yes	Partial gain	0.01	TSPAN14-hsa-miR-1238-5p
chr10	80518940	+	TSPAN14	hsa-miR-1909-5p	T->C	-8.28	-12.44	No	Yes	Complete gain	2.44	TSPAN14-hsa-miR-1909-5p
chr10	80518940	+	TSPAN14	hsa-miR-4758-5p	T->C	-24.12	-27.13	Yes	Yes	Partial gain	3.01	TSPAN14-hsa-miR-4758-5p
chr10	80518940	+	TSPAN14	hsa-miR-6087	T->C	-13.28	-15.08	Yes	Yes	Partial gain	1.8	TSPAN14-hsa-miR-6087
chr10	80518940	+	TSPAN14	hsa-miR-6790-5p	T->C	-16.15	-18.65	Yes	Yes	Partial gain	2.5	TSPAN14-hsa-miR-6790-5p
chr10	80518940	+	TSPAN14	hsa-miR-769-3p	T->C	-14.25	-14.86	Yes	Yes	Partial gain	0.61	TSPAN14-hsa-miR-769-3p
chr10	80518940	+	TSPAN14	hsa-miR-5698	T->C	-25.08	0	Yes	No	Complete loss	15.08	TSPAN14-hsa-miR-5698
chr11	118958417	+	UPK2	hsa-miR-3175	T->C	-15.57	-15.59	Yes	Yes	Partial gain	0.02	UPK2-hsa-miR-3175
chr11	118958417	+	UPK2	hsa-miR-6824-5p	T->C	-17.13	-19.31	Yes	Yes	Partial gain	2.18	UPK2-hsa-miR-6824-5p
chr11	118958417	+	UPK2	hsa-miR-765	T->C	-13.15	-16.06	Yes	Yes	Partial gain	2.91	UPK2-hsa-miR-765
chr11	118958417	+	UPK2	hsa-miR-8085	T->C	-25.33	-25.31	Yes	Yes	Partial loss	0.02	UPK2-hsa-miR-8085
chr11	1460939	+	BRSK2	hsa-miR-1207-5p	A->G	-18.49	-19.04	Yes	Yes	Partial gain	0.55	BRSK2-hsa-miR-1207-5p
chr11	1460939	+	BRSK2	hsa-miR-4467	A->G	-15.08	-15.53	Yes	Yes	Partial gain	0.45	BRSK2-hsa-miR-4467
chr11	1460939	+	BRSK2	hsa-miR-4763-3p	A->G	-20.68	-21.13	Yes	Yes	Partial gain	0.45	BRSK2-hsa-miR-4763-3p
chr11	45242143	-	SYT13	hsa-miR-4688	A->C	0	-10.67	No	Yes	Complete gain	0.67	SYT13-hsa-miR-4688
chr11	45242143	-	SYT13	hsa-miR-6743-5p	A->C	0	-20.57	No	Yes	Complete gain	10.57	SYT13-hsa-miR-6743-5p
chr11	64204385	+	STIP1	hsa-miR-1207-5p	T->C	0	-11.66	No	Yes	Complete gain	1.66	STIP1-hsa-miR-1207-5p
chr11	64204385	+	STIP1	hsa-miR-3153	T->C	-11.77	-15.98	Yes	Yes	Partial gain	4.21	STIP1-hsa-miR-3153
chr11	64204385	+	STIP1	hsa-miR-4688	T->C	-10.67	-22.72	Yes	Yes	Partial gain	12.05	STIP1-hsa-miR-4688
chr11	64204385	+	STIP1	hsa-miR-486-3p	T->C	-1.46	-12.72	No	Yes	Complete gain	2.72	STIP1-hsa-miR-486-3p
chr11	64204385	+	STIP1	hsa-miR-6085	T->C	-12.57	-24.62	Yes	Yes	Partial gain	12.05	STIP1-hsa-miR-6085
chr11	64204385	+	STIP1	hsa-miR-6743-5p	T->C	-15.76	-27.82	Yes	Yes	Partial gain	12.06	STIP1-hsa-miR-6743-5p
chr11	64204385	+	STIP1	hsa-miR-6789-5p	T->C	-6.67	-17.1	No	Yes	Complete gain	7.1	STIP1-hsa-miR-6789-5p
chr11	64204385	+	STIP1	hsa-miR-6813-5p	T->C	-11.41	-22.22	Yes	Yes	Partial gain	10.81	STIP1-hsa-miR-6813-5p
chr11	66685691	-	SPTBN2	hsa-miR-16-5p	A->G	-2.55	-11.71	No	Yes	Complete gain	1.71	SPTBN2-hsa-miR-16-5p
chr11	66685691	-	SPTBN2	hsa-miR-4446-3p	A->G	-20.04	-17.49	Yes	Yes	Partial loss	2.55	SPTBN2-hsa-miR-4446-3p
chr11	66685691	-	SPTBN2	hsa-miR-4498	A->G	-15.41	-13.63	Yes	Yes	Partial loss	1.78	SPTBN2-hsa-miR-4498
chr11	66685691	-	SPTBN2	hsa-miR-4656	A->G	-13.76	-11.73	Yes	Yes	Partial loss	2.03	SPTBN2-hsa-miR-4656
chr11	66685691	-	SPTBN2	hsa-miR-4675	A->G	-14.27	-12.23	Yes	Yes	Partial loss	2.04	SPTBN2-hsa-miR-4675
chr11	66685691	-	SPTBN2	hsa-miR-4741	A->G	-22.57	-20.53	Yes	Yes	Partial loss	2.04	SPTBN2-hsa-miR-4741
chr11	66685691	-	SPTBN2	hsa-miR-5001-5p	A->G	-14.99	-17.85	Yes	Yes	Partial gain	2.86	SPTBN2-hsa-miR-5001-5p
chr11	66685691	-	SPTBN2	hsa-miR-6829-5p	A->G	-18.56	-16.43	Yes	Yes	Partial loss	2.13	SPTBN2-hsa-miR-6829-5p
chr11	66685691	-	SPTBN2	hsa-miR-762	A->G	-14.72	-12.83	Yes	Yes	Partial loss	1.89	SPTBN2-hsa-miR-762
chr11	8687694	+	RPL27A	hsa-miR-1273g-3p	T->G	-20.28	-38.41	Yes	Yes	Partial gain	18.13	RPL27A-hsa-miR-1273g-3p
chr11	8687694	+	RPL27A	hsa-miR-17-3p	T->G	-3.9	-15.82	No	Yes	Complete gain	5.82	RPL27A-hsa-miR-17-3p
chr11	8687694	+	RPL27A	hsa-miR-4252	T->G	0	-17.71	No	Yes	Complete gain	7.71	RPL27A-hsa-miR-4252
chr11	8687694	+	RPL27A	hsa-miR-4459	T->G	-14.94	-14.26	Yes	Yes	Partial loss	0.68	RPL27A-hsa-miR-4459
chr11	8687694	+	RPL27A	hsa-miR-4793-3p	T->G	-2.87	-11.73	No	Yes	Complete gain	1.73	RPL27A-hsa-miR-4793-3p
chr11	8687694	+	RPL27A	hsa-miR-556-5p	T->G	0	-13.96	No	Yes	Complete gain	3.96	RPL27A-hsa-miR-556-5p
chr11	8687694	+	RPL27A	hsa-miR-6499-3p	T->G	-9.03	-20.96	No	Yes	Complete gain	10.96	RPL27A-hsa-miR-6499-3p
chr11	8687694	+	RPL27A	hsa-miR-658	T->G	-1.88	-12.61	No	Yes	Complete gain	2.61	RPL27A-hsa-miR-658
chr11	8687694	+	RPL27A	hsa-miR-6884-5p	T->G	-6.98	-12.66	No	Yes	Complete gain	2.66	RPL27A-hsa-miR-6884-5p
chr12	109535468	+	UBE3B	hsa-miR-760	T->C	0	-11.23	No	Yes	Complete gain	1.23	UBE3B-hsa-miR-760
chr14	51728602	+	FRMD6	hsa-miR-3124-3p	A->G	0	-10.03	No	Yes	Complete gain	0.03	FRMD6-hsa-miR-3124-3p
chr2	207609557	-	METTL21A	hsa-miR-5095	C->A	-11.87	-1.81	Yes	No	Complete loss	1.87	METTL21A-hsa-miR-5095
chr3	161074993	+	PPM1L	hsa-miR-3689b-3p	A->G	-10.77	0	Yes	No	Complete loss	0.77	PPM1L-hsa-miR-3689b-3p
chr3	161074993	+	PPM1L	hsa-miR-3689c	A->G	-10.77	0	Yes	No	Complete loss	0.77	PPM1L-hsa-miR-3689c
chr3	24120002	-	THRB	hsa-miR-1238-5p	C->T	-14.01	-10.33	Yes	Yes	Partial loss	3.68	THRB-hsa-miR-1238-5p
chr3	24120002	-	THRB	hsa-miR-3659	C->T	0	-11.34	No	Yes	Complete gain	1.34	THRB-hsa-miR-3659
chr3	24120002	-	THRB	hsa-miR-4758-5p	C->T	-13.7	-11.41	Yes	Yes	Partial loss	2.29	THRB-hsa-miR-4758-5p
chr3	24120002	-	THRB	hsa-miR-4793-5p	C->T	-11.91	-11.79	Yes	Yes	Partial loss	0.12	THRB-hsa-miR-4793-5p
chr3	24120002	-	THRB	hsa-miR-6836-3p	C->T	-12.35	-9.19	Yes	No	Complete loss	2.35	THRB-hsa-miR-6836-3p
chr3	44441714	-	ZNF445	hsa-miR-10a-5p	A->T	-15.36	-14.97	Yes	Yes	Partial loss	0.39	ZNF445-hsa-miR-10a-5p
chr3	44441714	-	ZNF445	hsa-miR-10b-5p	A->T	-14.46	-12.07	Yes	Yes	Partial loss	2.39	ZNF445-hsa-miR-10b-5p
chr3	44441714	-	ZNF445	hsa-miR-4793-3p	A->T	-13.92	-9.79	Yes	No	Complete loss	3.92	ZNF445-hsa-miR-4793-3p
chr3	53287465	-	DCP1A	hsa-miR-24-3p	T->C	-20.48	-17.56	Yes	Yes	Partial loss	2.92	DCP1A-hsa-miR-24-3p
chr3	53287465	-	DCP1A	hsa-miR-4284	T->C	-10.28	-7.36	Yes	No	Complete loss	0.28	DCP1A-hsa-miR-4284
chr5	139329521	+	MATR3	hsa-miR-4802-3p	A->G	-13.76	-13.89	Yes	Yes	Partial gain	0.13	MATR3-hsa-miR-4802-3p
chr5	150184246	+	CDX1	hsa-miR-526b-5p	G->T	-17.5	-4.31	Yes	No	Complete loss	7.5	CDX1-hsa-miR-526b-5p
chr6	158197539	+	GTF2H5	hsa-miR-6759-3p	A->G	-10.83	-12.77	Yes	Yes	Partial gain	1.94	GTF2H5-hsa-miR-6759-3p
chr6	89367274	-	RRAGD	hsa-miR-5693	G->T	-10.52	-10.64	Yes	Yes	Partial gain	0.12	RRAGD-hsa-miR-5693
chr6	96214975	+	FUT9	hsa-miR-664b-3p	C->T	-2.7	-10.52	No	Yes	Complete gain	0.52	FUT9-hsa-miR-664b-3p
chr7	128770057	+	CALU	hsa-miR-1193	G->A	-13.92	-0.94	Yes	No	Complete loss	3.92	CALU-hsa-miR-1193
chr7	128770057	+	CALU	hsa-miR-4490	G->A	-10.34	-6.19	Yes	No	Complete loss	0.34	CALU-hsa-miR-4490
chr7	128770057	+	CALU	hsa-miR-6810-5p	G->A	-12.22	-7.33	Yes	No	Complete loss	2.22	CALU-hsa-miR-6810-5p
chr7	128770057	+	CALU	hsa-miR-92b-5p	G->A	-18.97	-3.57	Yes	No	Complete loss	8.97	CALU-hsa-miR-92b-5p
chr7	5489580	-	FBXL18	hsa-miR-139-5p	C->T	-10.65	-10.32	Yes	Yes	Partial loss	0.33	FBXL18-hsa-miR-139-5p
chr7	5489580	-	FBXL18	hsa-miR-4433a-3p	C->T	-9.57	-11.25	No	Yes	Complete gain	1.25	FBXL18-hsa-miR-4433a-3p
chr7	5489580	-	FBXL18	hsa-miR-4459	C->T	-10.28	-12.06	Yes	Yes	Partial gain	1.78	FBXL18-hsa-miR-4459
chr7	5489580	-	FBXL18	hsa-miR-4768-3p	C->T	-10.33	-11.91	Yes	Yes	Partial gain	1.58	FBXL18-hsa-miR-4768-3p
chr7	5489580	-	FBXL18	hsa-miR-6812-5p	C->T	-8.87	-12.65	No	Yes	Complete gain	2.65	FBXL18-hsa-miR-6812-5p
chr7	5489580	-	FBXL18	hsa-miR-6851-5p	C->T	-17.78	-10.89	Yes	Yes	Partial loss	6.89	FBXL18-hsa-miR-6851-5p
chr9	101475741	-	TMEM246	hsa-miR-412-3p	A->G	-9.75	-12.81	No	Yes	Complete gain	2.81	TMEM246-hsa-miR-412-3p
chr9	101475741	-	TMEM246	hsa-miR-6754-3p	A->G	-15.05	-17.84	Yes	Yes	Partial gain	2.79	TMEM246-hsa-miR-6754-3p
chr9	131577294	-	RAPGEF1	hsa-miR-6798-5p	G->A	-14.86	-16.18	Yes	Yes	Partial gain	1.32	RAPGEF1-hsa-miR-6798-5p
chr9	131577294	-	RAPGEF1	hsa-miR-6848-5p	G->A	-15.14	-16.63	Yes	Yes	Partial gain	1.49	RAPGEF1-hsa-miR-6848-5p
chr11	72685471	-	ARAP1	hsa-miR-18a-3p	C->A	-12.08	0	Yes	No	Complete loss	2.08	ARAP1-hsa-miR-18a-3p
chr11	77123895	+	CAPN5	hsa-miR-6721-5p	A->G	-13.66	-13.61	Yes	Yes	Partial loss	0.05	CAPN5-hsa-miR-6721-5p
chr12	123707771	+	TCTN2	hsa-miR-4537	A->G	-14.77	-12.25	Yes	Yes	Partial loss	2.52	TCTN2-hsa-miR-4537
chr12	123707771	+	TCTN2	hsa-miR-6799-5p	A->G	-15.68	-14.87	Yes	Yes	Partial loss	0.81	TCTN2-hsa-miR-6799-5p
chr12	123707771	+	TCTN2	hsa-miR-6883-5p	A->G	-12.78	-11.97	Yes	Yes	Partial loss	0.81	TCTN2-hsa-miR-6883-5p
chr1	212619326	+	ATF3	hsa-miR-26b-5p	C->A	-11.47	-6.75	Yes	No	Complete loss	1.47	ATF3-hsa-miR-26b-5p
chr1	31727361	-	ADGRB2	hsa-miR-5580-5p	G->T	-12.28	-12.25	Yes	Yes	Partial loss	0.03	ADGRB2-hsa-miR-5580-5p
chr13	21147412	+	SAP18	hsa-miR-766-5p	C->A	-11.22	-12.01	Yes	Yes	Partial gain	0.79	SAP18-hsa-miR-766-5p
chr13	21147412	+	SAP18	hsa-miR-6798-5p	C->A	-17.28	0	Yes	No	Complete loss	7.28	SAP18-hsa-miR-6798-5p
chr13	21147412	+	SAP18	hsa-miR-6825-5p	C->A	-18.74	0	Yes	No	Complete loss	8.74	SAP18-hsa-miR-6825-5p
chr13	21147412	+	SAP18	hsa-miR-7106-5p	C->A	-16.96	0	Yes	No	Complete loss	6.96	SAP18-hsa-miR-7106-5p
chr16	48542868	-	N4BP1	hsa-miR-3689d	C->A	-10.95	-10.83	Yes	Yes	Partial loss	0.12	N4BP1-hsa-miR-3689d
chr16	48542868	-	N4BP1	hsa-miR-6720-5p	C->A	-13.63	0	Yes	No	Complete loss	3.63	N4BP1-hsa-miR-6720-5p
chr19	1611640	-	TCF3	hsa-miR-6747-5p	G->T	-11.24	-10.87	Yes	Yes	Partial loss	0.37	TCF3-hsa-miR-6747-5p
chr19	1611640	-	TCF3	hsa-miR-6752-5p	G->T	-18.88	-18.81	Yes	Yes	Partial loss	0.07	TCF3-hsa-miR-6752-5p
chr19	1611640	-	TCF3	hsa-miR-6756-5p	G->T	-13.73	-13.34	Yes	Yes	Partial loss	0.39	TCF3-hsa-miR-6756-5p
chr19	1611640	-	TCF3	hsa-miR-6769b-5p	G->T	-11.5	-11.43	Yes	Yes	Partial loss	0.07	TCF3-hsa-miR-6769b-5p
chr19	1611640	-	TCF3	hsa-miR-6803-5p	G->T	-12.13	-11.75	Yes	Yes	Partial loss	0.38	TCF3-hsa-miR-6803-5p
chr19	1611640	-	TCF3	hsa-miR-6819-5p	G->T	-11.16	0	Yes	No	Complete loss	1.16	TCF3-hsa-miR-6819-5p
chr19	3462885	+	NFIC	hsa-miR-1205	C->T	-10.33	-8.35	Yes	No	Complete loss	0.33	NFIC-hsa-miR-1205
chr19	3462885	+	NFIC	hsa-miR-1207-5p	C->T	-22.83	-20.07	Yes	Yes	Partial loss	2.76	NFIC-hsa-miR-1207-5p
chr19	3462885	+	NFIC	hsa-miR-185-3p	C->T	-12.75	-12.39	Yes	Yes	Partial loss	0.36	NFIC-hsa-miR-185-3p
chr19	3462885	+	NFIC	hsa-miR-1909-3p	C->T	-13.97	-11.49	Yes	Yes	Partial loss	2.48	NFIC-hsa-miR-1909-3p
chr19	3462885	+	NFIC	hsa-miR-3652	C->T	-11.93	-10.87	Yes	Yes	Partial loss	1.06	NFIC-hsa-miR-3652
chr19	3462885	+	NFIC	hsa-miR-3689d	C->T	-10.41	-9.18	Yes	No	Complete loss	0.41	NFIC-hsa-miR-3689d
chr19	3462885	+	NFIC	hsa-miR-4270	C->T	-17.09	-15.83	Yes	Yes	Partial loss	1.26	NFIC-hsa-miR-4270
chr19	3462885	+	NFIC	hsa-miR-432-5p	C->T	-13.79	-10.63	Yes	Yes	Partial loss	3.16	NFIC-hsa-miR-432-5p
chr19	3462885	+	NFIC	hsa-miR-4430	C->T	-13.63	-11.97	Yes	Yes	Partial loss	1.66	NFIC-hsa-miR-4430
chr19	3462885	+	NFIC	hsa-miR-4481	C->T	-11.42	-8.35	Yes	No	Complete loss	1.42	NFIC-hsa-miR-4481
chr19	3462885	+	NFIC	hsa-miR-4483	C->T	-10.5	-8.96	Yes	No	Complete loss	0.5	NFIC-hsa-miR-4483
chr19	3462885	+	NFIC	hsa-miR-4492	C->T	-16.74	-14.15	Yes	Yes	Partial loss	2.59	NFIC-hsa-miR-4492
chr19	3462885	+	NFIC	hsa-miR-4498	C->T	-16.47	-15.52	Yes	Yes	Partial loss	0.95	NFIC-hsa-miR-4498
chr19	3462885	+	NFIC	hsa-miR-4731-5p	C->T	-13.14	-15.18	Yes	Yes	Partial gain	2.04	NFIC-hsa-miR-4731-5p
chr19	3462885	+	NFIC	hsa-miR-4745-3p	C->T	-12.05	-12.61	Yes	Yes	Partial gain	0.56	NFIC-hsa-miR-4745-3p
chr19	3462885	+	NFIC	hsa-miR-4763-3p	C->T	-16.23	-13.15	Yes	Yes	Partial loss	3.08	NFIC-hsa-miR-4763-3p
chr19	3462885	+	NFIC	hsa-miR-5001-5p	C->T	-19.57	-16.51	Yes	Yes	Partial loss	3.06	NFIC-hsa-miR-5001-5p
chr19	3462885	+	NFIC	hsa-miR-609	C->T	-14.8	-13.26	Yes	Yes	Partial loss	1.54	NFIC-hsa-miR-609
chr19	3462885	+	NFIC	hsa-miR-6132	C->T	-18.35	-18	Yes	Yes	Partial loss	0.35	NFIC-hsa-miR-6132
chr19	3462885	+	NFIC	hsa-miR-6721-5p	C->T	-14.98	-12.13	Yes	Yes	Partial loss	2.85	NFIC-hsa-miR-6721-5p
chr19	3462885	+	NFIC	hsa-miR-6722-3p	C->T	-11.67	-9.39	Yes	No	Complete loss	1.67	NFIC-hsa-miR-6722-3p
chr19	3462885	+	NFIC	hsa-miR-6756-5p	C->T	-20.17	-16.71	Yes	Yes	Partial loss	3.46	NFIC-hsa-miR-6756-5p
chr19	3462885	+	NFIC	hsa-miR-6763-5p	C->T	-19.69	-16.63	Yes	Yes	Partial loss	3.06	NFIC-hsa-miR-6763-5p
chr19	3462885	+	NFIC	hsa-miR-6766-5p	C->T	-9.93	-10.77	No	Yes	Complete gain	0.77	NFIC-hsa-miR-6766-5p
chr19	3462885	+	NFIC	hsa-miR-6777-5p	C->T	-24.39	-21.33	Yes	Yes	Partial loss	3.06	NFIC-hsa-miR-6777-5p
chr19	3462885	+	NFIC	hsa-miR-6779-5p	C->T	-15.7	-12.43	Yes	Yes	Partial loss	3.27	NFIC-hsa-miR-6779-5p
chr19	3462885	+	NFIC	hsa-miR-6808-5p	C->T	-12.83	-9.75	Yes	No	Complete loss	2.83	NFIC-hsa-miR-6808-5p
chr19	3462885	+	NFIC	hsa-miR-6829-5p	C->T	-15.97	-15.61	Yes	Yes	Partial loss	0.36	NFIC-hsa-miR-6829-5p
chr19	3462885	+	NFIC	hsa-miR-6842-5p	C->T	-12.37	-11.17	Yes	Yes	Partial loss	1.2	NFIC-hsa-miR-6842-5p
chr19	3462885	+	NFIC	hsa-miR-6889-5p	C->T	-15.39	-15.03	Yes	Yes	Partial loss	0.36	NFIC-hsa-miR-6889-5p
chr19	3462885	+	NFIC	hsa-miR-762	C->T	-20.82	-19.21	Yes	Yes	Partial loss	1.61	NFIC-hsa-miR-762
chr19	3462885	+	NFIC	hsa-miR-940	C->T	-11.79	-8.71	Yes	No	Complete loss	1.79	NFIC-hsa-miR-940
chr19	3462885	+	NFIC	hsa-miR-6851-5p	C->T	-12.01	0	Yes	No	Complete loss	2.01	NFIC-hsa-miR-6851-5p
chr2	10571856	-	NOL10	hsa-miR-149-3p	G->A	-20.81	-30.53	Yes	Yes	Partial gain	9.72	NOL10-hsa-miR-149-3p
chr2	10571856	-	NOL10	hsa-miR-4739	G->A	-7.42	-19.5	No	Yes	Complete gain	9.5	NOL10-hsa-miR-4739
chr2	10571856	-	NOL10	hsa-miR-4756-5p	G->A	-4.42	-19.78	No	Yes	Complete gain	9.78	NOL10-hsa-miR-4756-5p
chr2	31868298	-	MEMO1	hsa-miR-3649	C->A	-12.07	-13.17	Yes	Yes	Partial gain	1.1	MEMO1-hsa-miR-3649
chr2	31868298	-	MEMO1	hsa-miR-4419b	C->A	-8.65	-10.62	No	Yes	Complete gain	0.62	MEMO1-hsa-miR-4419b
chr2	31868298	-	MEMO1	hsa-miR-4478	C->A	-9.83	-11.32	No	Yes	Complete gain	1.32	MEMO1-hsa-miR-4478
chr2	31868298	-	MEMO1	hsa-miR-4505	C->A	-22.13	-23.13	Yes	Yes	Partial gain	1	MEMO1-hsa-miR-4505
chr2	31868298	-	MEMO1	hsa-miR-5787	C->A	-20.75	-22.73	Yes	Yes	Partial gain	1.98	MEMO1-hsa-miR-5787
chr2	31868298	-	MEMO1	hsa-miR-645	C->A	-11.78	-9.65	Yes	No	Complete loss	1.78	MEMO1-hsa-miR-645
chr3	40488266	+	ZNF619	hsa-miR-2467-3p	T->C	-11.78	-14.87	Yes	Yes	Partial gain	3.09	ZNF619-hsa-miR-2467-3p
chr3	40488266	+	ZNF619	hsa-miR-4257	T->C	0	-13.58	No	Yes	Complete gain	3.58	ZNF619-hsa-miR-4257
chr6	146434083	+	GRM1	hsa-miR-1281	G->T	-19.53	-8.28	Yes	No	Complete loss	9.53	GRM1-hsa-miR-1281
chr6	146434083	+	GRM1	hsa-miR-4505	G->T	-7.39	-11.43	No	Yes	Complete gain	1.43	GRM1-hsa-miR-4505
chr6	146434083	+	GRM1	hsa-miR-5193	G->T	-20.04	-9.23	Yes	No	Complete loss	10.04	GRM1-hsa-miR-5193
chr6	146434083	+	GRM1	hsa-miR-5196-3p	G->T	-10.4	-8.46	Yes	No	Complete loss	0.4	GRM1-hsa-miR-5196-3p
chr6	146434083	+	GRM1	hsa-miR-612	G->T	-13.25	-15.99	Yes	Yes	Partial gain	2.74	GRM1-hsa-miR-612
chr6	146434083	+	GRM1	hsa-miR-660-3p	G->T	-15.2	-13.02	Yes	Yes	Partial loss	2.18	GRM1-hsa-miR-660-3p
chr6	146434083	+	GRM1	hsa-miR-6860	G->T	-8.46	-11.78	No	Yes	Complete gain	1.78	GRM1-hsa-miR-6860
chr6	30724426	+	TUBB	hsa-miR-4471	C->A	-9.47	-18.99	No	Yes	Complete gain	8.99	TUBB-hsa-miR-4471
chr6	30724426	+	TUBB	hsa-miR-6750-5p	C->A	-17.07	-24.02	Yes	Yes	Partial gain	6.95	TUBB-hsa-miR-6750-5p
chr6	30724426	+	TUBB	hsa-miR-6797-5p	C->A	-10.04	-10.23	Yes	Yes	Partial gain	0.19	TUBB-hsa-miR-6797-5p
chr6	30724426	+	TUBB	hsa-miR-6822-5p	C->A	-11.57	-18.52	Yes	Yes	Partial gain	6.95	TUBB-hsa-miR-6822-5p
chr6	30724426	+	TUBB	hsa-miR-6834-5p	C->A	-11.97	-7.53	Yes	No	Complete loss	1.97	TUBB-hsa-miR-6834-5p
chr6	30724426	+	TUBB	hsa-miR-6859-5p	C->A	-5.82	-12.63	No	Yes	Complete gain	2.63	TUBB-hsa-miR-6859-5p
chr6	30724426	+	TUBB	hsa-miR-6875-5p	C->A	-4.57	-11.38	No	Yes	Complete gain	1.38	TUBB-hsa-miR-6875-5p
chr6	30724426	+	TUBB	hsa-miR-708-5p	C->A	0	-12.09	No	Yes	Complete gain	2.09	TUBB-hsa-miR-708-5p
chr6	30724426	+	TUBB	hsa-miR-8059	C->A	-9.47	-14.19	No	Yes	Complete gain	4.19	TUBB-hsa-miR-8059
chr6	31879969	-	EHMT2	hsa-miR-1-3p	G->T	-8.91	-12.22	No	Yes	Complete gain	2.22	EHMT2-hsa-miR-1-3p
chr1	156669146	-	NES	hsa-miR-432-5p	G->T	-10.78	-8.03	Yes	No	Complete loss	0.78	NES-hsa-miR-432-5p
chr11	60922216	+	TMEM109	hsa-miR-1207-5p	C->A	-20.62	-12.53	Yes	Yes	Partial loss	8.09	TMEM109-hsa-miR-1207-5p
chr11	60922216	+	TMEM109	hsa-miR-15b-5p	C->A	-10.74	-9.92	Yes	No	Complete loss	0.74	TMEM109-hsa-miR-15b-5p
chr11	60922216	+	TMEM109	hsa-miR-185-3p	C->A	-18.7	-13.2	Yes	Yes	Partial loss	5.5	TMEM109-hsa-miR-185-3p
chr11	60922216	+	TMEM109	hsa-miR-1909-3p	C->A	-14.52	-5.89	Yes	No	Complete loss	4.52	TMEM109-hsa-miR-1909-3p
chr11	60922216	+	TMEM109	hsa-miR-195-5p	C->A	-13.28	-12.46	Yes	Yes	Partial loss	0.82	TMEM109-hsa-miR-195-5p
chr11	60922216	+	TMEM109	hsa-miR-4446-3p	C->A	-21.56	-15.93	Yes	Yes	Partial loss	5.63	TMEM109-hsa-miR-4446-3p
chr11	60922216	+	TMEM109	hsa-miR-4459	C->A	-11.43	-2.5	Yes	No	Complete loss	1.43	TMEM109-hsa-miR-4459
chr11	60922216	+	TMEM109	hsa-miR-4492	C->A	-15.72	-7.1	Yes	No	Complete loss	5.72	TMEM109-hsa-miR-4492
chr11	60922216	+	TMEM109	hsa-miR-4498	C->A	-23.01	-17.48	Yes	Yes	Partial loss	5.53	TMEM109-hsa-miR-4498
chr11	60922216	+	TMEM109	hsa-miR-4632-5p	C->A	-22.98	-9.87	Yes	No	Complete loss	12.98	TMEM109-hsa-miR-4632-5p
chr11	60922216	+	TMEM109	hsa-miR-4695-5p	C->A	-16.33	-8.72	Yes	No	Complete loss	6.33	TMEM109-hsa-miR-4695-5p
chr11	60922216	+	TMEM109	hsa-miR-4721	C->A	-16.09	-8.17	Yes	No	Complete loss	6.09	TMEM109-hsa-miR-4721
chr11	60922216	+	TMEM109	hsa-miR-4722-5p	C->A	-25.52	-17.69	Yes	Yes	Partial loss	7.83	TMEM109-hsa-miR-4722-5p
chr11	60922216	+	TMEM109	hsa-miR-4736	C->A	-14.82	-6.73	Yes	No	Complete loss	4.82	TMEM109-hsa-miR-4736
chr11	60922216	+	TMEM109	hsa-miR-4763-3p	C->A	-22.22	-12.73	Yes	Yes	Partial loss	9.49	TMEM109-hsa-miR-4763-3p
chr11	60922216	+	TMEM109	hsa-miR-4779	C->A	-12.73	-5.12	Yes	No	Complete loss	2.73	TMEM109-hsa-miR-4779
chr11	60922216	+	TMEM109	hsa-miR-5001-5p	C->A	-24.61	-16.95	Yes	Yes	Partial loss	7.66	TMEM109-hsa-miR-5001-5p
chr11	60922216	+	TMEM109	hsa-miR-5011-3p	C->A	-10.59	0	Yes	No	Complete loss	0.59	TMEM109-hsa-miR-5011-3p
chr11	60922216	+	TMEM109	hsa-miR-6722-3p	C->A	-15.02	-7.19	Yes	No	Complete loss	5.02	TMEM109-hsa-miR-6722-3p
chr11	60922216	+	TMEM109	hsa-miR-6798-5p	C->A	-14.44	-8.54	Yes	No	Complete loss	4.44	TMEM109-hsa-miR-6798-5p
chr11	60922216	+	TMEM109	hsa-miR-6823-5p	C->A	-13.78	-1.21	Yes	No	Complete loss	3.78	TMEM109-hsa-miR-6823-5p
chr11	60922216	+	TMEM109	hsa-miR-6829-5p	C->A	-22.5	-7.77	Yes	No	Complete loss	12.5	TMEM109-hsa-miR-6829-5p
chr11	60922216	+	TMEM109	hsa-miR-6846-5p	C->A	-22.82	-17.25	Yes	Yes	Partial loss	5.57	TMEM109-hsa-miR-6846-5p
chr11	60922216	+	TMEM109	hsa-miR-6848-5p	C->A	-30.11	-24.65	Yes	Yes	Partial loss	5.46	TMEM109-hsa-miR-6848-5p
chr11	60922216	+	TMEM109	hsa-miR-6868-5p	C->A	-18.63	-6.17	Yes	No	Complete loss	8.63	TMEM109-hsa-miR-6868-5p
chr11	60922216	+	TMEM109	hsa-miR-6891-5p	C->A	-10.33	-2.8	Yes	No	Complete loss	0.33	TMEM109-hsa-miR-6891-5p
chr11	60922216	+	TMEM109	hsa-miR-7150	C->A	-15.04	-7.17	Yes	No	Complete loss	5.04	TMEM109-hsa-miR-7150
chr11	60922216	+	TMEM109	hsa-miR-762	C->A	-23.12	-14.29	Yes	Yes	Partial loss	8.83	TMEM109-hsa-miR-762
chr11	60922216	+	TMEM109	hsa-miR-939-5p	C->A	-20.67	-13	Yes	Yes	Partial loss	7.67	TMEM109-hsa-miR-939-5p
chr11	64804141	-	MEN1	hsa-miR-1237-5p	C->A	-17.66	-15.83	Yes	Yes	Partial loss	1.83	MEN1-hsa-miR-1237-5p
chr11	64804141	-	MEN1	hsa-miR-1275	C->A	-16.4	-14.39	Yes	Yes	Partial loss	2.01	MEN1-hsa-miR-1275
chr11	64804141	-	MEN1	hsa-miR-25-5p	C->A	-14.84	-9.46	Yes	No	Complete loss	4.84	MEN1-hsa-miR-25-5p
chr11	64804141	-	MEN1	hsa-miR-4488	C->A	-15.76	-13.93	Yes	Yes	Partial loss	1.83	MEN1-hsa-miR-4488
chr11	64804141	-	MEN1	hsa-miR-4525	C->A	-10.78	-8.61	Yes	No	Complete loss	0.78	MEN1-hsa-miR-4525
chr11	64804141	-	MEN1	hsa-miR-4665-5p	C->A	-14.26	-13	Yes	Yes	Partial loss	1.26	MEN1-hsa-miR-4665-5p
chr11	64804141	-	MEN1	hsa-miR-4723-5p	C->A	-14.03	-11.88	Yes	Yes	Partial loss	2.15	MEN1-hsa-miR-4723-5p
chr11	64804141	-	MEN1	hsa-miR-486-3p	C->A	-10.68	-9.4	Yes	No	Complete loss	0.68	MEN1-hsa-miR-486-3p
chr11	64804141	-	MEN1	hsa-miR-5010-5p	C->A	-16.91	-14.95	Yes	Yes	Partial loss	1.96	MEN1-hsa-miR-5010-5p
chr11	64804141	-	MEN1	hsa-miR-625-5p	C->A	-14.38	-12.42	Yes	Yes	Partial loss	1.96	MEN1-hsa-miR-625-5p
chr11	64804141	-	MEN1	hsa-miR-6870-5p	C->A	-14.18	-12.9	Yes	Yes	Partial loss	1.28	MEN1-hsa-miR-6870-5p
chr1	36055861	+	AGO3	hsa-miR-212-5p	G->A	-12.24	-6.6	Yes	No	Complete loss	2.24	AGO3-hsa-miR-212-5p
chr1	36055861	+	AGO3	hsa-miR-300	G->A	-12.85	-6.34	Yes	No	Complete loss	2.85	AGO3-hsa-miR-300
chr1	36055861	+	AGO3	hsa-miR-6790-3p	G->A	-19.27	-9.67	Yes	No	Complete loss	9.27	AGO3-hsa-miR-6790-3p
chr1	36055861	+	AGO3	hsa-miR-6864-3p	G->A	-10.37	-1.47	Yes	No	Complete loss	0.37	AGO3-hsa-miR-6864-3p
chr14	23098280	+	C14orf119	hsa-miR-4300	C->A	-10.75	-9.91	Yes	No	Complete loss	0.75	C14orf119-hsa-miR-4300
chr14	23098280	+	C14orf119	hsa-miR-5589-5p	C->A	-9.29	-11.78	No	Yes	Complete gain	1.78	C14orf119-hsa-miR-5589-5p
chr14	23098280	+	C14orf119	hsa-miR-6726-5p	C->A	-13.95	-13.11	Yes	Yes	Partial loss	0.84	C14orf119-hsa-miR-6726-5p
chr14	64743814	+	PLEKHG3	hsa-miR-149-3p	C->A	-13.39	-18.32	Yes	Yes	Partial gain	4.93	PLEKHG3-hsa-miR-149-3p
chr14	64743814	+	PLEKHG3	hsa-miR-25-5p	C->A	-9.92	-19.13	No	Yes	Complete gain	9.13	PLEKHG3-hsa-miR-25-5p
chr14	64743814	+	PLEKHG3	hsa-miR-3165	C->A	0	-11.38	No	Yes	Complete gain	1.38	PLEKHG3-hsa-miR-3165
chr14	64743814	+	PLEKHG3	hsa-miR-4728-5p	C->A	-11.06	-18.89	Yes	Yes	Partial gain	7.83	PLEKHG3-hsa-miR-4728-5p
chr14	64743814	+	PLEKHG3	hsa-miR-658	C->A	-10.21	-19.23	Yes	Yes	Partial gain	9.02	PLEKHG3-hsa-miR-658
chr14	64743814	+	PLEKHG3	hsa-miR-6745	C->A	-4.61	-14.41	No	Yes	Complete gain	4.41	PLEKHG3-hsa-miR-6745
chr14	64743814	+	PLEKHG3	hsa-miR-6766-5p	C->A	-1.72	-10.74	No	Yes	Complete gain	0.74	PLEKHG3-hsa-miR-6766-5p
chr14	64743814	+	PLEKHG3	hsa-miR-6785-5p	C->A	-13.02	-16.64	Yes	Yes	Partial gain	3.62	PLEKHG3-hsa-miR-6785-5p
chr14	64743814	+	PLEKHG3	hsa-miR-7106-5p	C->A	-14.82	-22.91	Yes	Yes	Partial gain	8.09	PLEKHG3-hsa-miR-7106-5p
chr15	59619772	+	GCNT3	hsa-miR-149-3p	G->A	-2.57	-16.47	No	Yes	Complete gain	6.47	GCNT3-hsa-miR-149-3p
chr15	84802531	+	ZNF592	hsa-miR-4277	C->A	-2.03	-12.33	No	Yes	Complete gain	2.33	ZNF592-hsa-miR-4277
chr16	2020705	+	NPW	hsa-miR-3937	C->G	-18.78	-19.81	Yes	Yes	Partial gain	1.03	NPW-hsa-miR-3937
chr16	2020705	+	NPW	hsa-miR-6787-5p	C->G	-23.22	-18.91	Yes	Yes	Partial loss	4.31	NPW-hsa-miR-6787-5p
chr16	2020705	+	NPW	hsa-miR-1908-5p	C->G	-19.62	0	Yes	No	Complete loss	9.62	NPW-hsa-miR-1908-5p
chr16	2020705	+	NPW	hsa-miR-663a	C->G	-19.52	0	Yes	No	Complete loss	9.52	NPW-hsa-miR-663a
chr16	29859095	-	CDIPT	hsa-miR-619-5p	C->T	-6.82	-13.94	No	Yes	Complete gain	3.94	CDIPT-hsa-miR-619-5p
chr16	29859095	-	CDIPT	hsa-miR-6506-5p	C->T	-8.52	-11.14	No	Yes	Complete gain	1.14	CDIPT-hsa-miR-6506-5p
chr16	29859096	-	CDIPT	hsa-miR-6506-5p	G->A	-10.76	-9.74	Yes	No	Complete loss	0.76	CDIPT-hsa-miR-6506-5p
chr16	4355096	-	CORO7	hsa-miR-504-3p	A->T	-10.49	-7.95	Yes	No	Complete loss	0.49	CORO7-hsa-miR-504-3p
chr16	69118610	-	CHTF8	hsa-miR-6133	C->G	0	-11.41	No	Yes	Complete gain	1.41	CHTF8-hsa-miR-6133
chr16	69118610	-	CHTF8	hsa-miR-6744-5p	C->G	-11.19	-11.09	Yes	Yes	Partial loss	0.1	CHTF8-hsa-miR-6744-5p
chr16	71648719	-	PHLPP2	hsa-miR-205-5p	C->A	-7.77	-12.8	No	Yes	Complete gain	2.8	PHLPP2-hsa-miR-205-5p
chr16	71648719	-	PHLPP2	hsa-miR-769-5p	C->A	-9.76	-20.84	No	Yes	Complete gain	10.84	PHLPP2-hsa-miR-769-5p
chr17	48550163	-	HOXB3	hsa-miR-3929	A->G	-0.071	-11.79	No	Yes	Complete gain	1.79	HOXB3-hsa-miR-3929
chr17	48550163	-	HOXB3	hsa-miR-7-5p	A->G	-6.36	-12.87	No	Yes	Complete gain	2.87	HOXB3-hsa-miR-7-5p
chr18	59268852	-	RAX	hsa-miR-4634	G->T	-17.51	-18.88	Yes	Yes	Partial gain	1.37	RAX-hsa-miR-4634
chr18	59268852	-	RAX	hsa-miR-6749-3p	G->T	-19.28	-19.79	Yes	Yes	Partial gain	0.51	RAX-hsa-miR-6749-3p
chr19	10115201	+	P2RY11	hsa-miR-4707-3p	C->G	-11.06	-9.16	Yes	No	Complete loss	1.06	P2RY11-hsa-miR-4707-3p
chr19	10115201	+	P2RY11	hsa-miR-6798-3p	C->G	-12.61	-10.21	Yes	Yes	Partial loss	2.4	P2RY11-hsa-miR-6798-3p
chr19	306631	-	MIER2	hsa-miR-3660	C->T	0	-13.13	No	Yes	Complete gain	3.13	MIER2-hsa-miR-3660
chr19	306631	-	MIER2	hsa-miR-4499	C->T	-4.49	-18.72	No	Yes	Complete gain	8.72	MIER2-hsa-miR-4499
chr19	306631	-	MIER2	hsa-miR-4513	C->T	-12.89	-28.73	Yes	Yes	Partial gain	15.84	MIER2-hsa-miR-4513
chr19	306631	-	MIER2	hsa-miR-4526	C->T	-9.85	-25.42	No	Yes	Complete gain	15.42	MIER2-hsa-miR-4526
chr19	306631	-	MIER2	hsa-miR-6087	C->T	-14.16	-14.25	Yes	Yes	Partial gain	0.09	MIER2-hsa-miR-6087
chr19	306631	-	MIER2	hsa-miR-6855-3p	C->T	0	-15.01	No	Yes	Complete gain	5.01	MIER2-hsa-miR-6855-3p
chr19	306631	-	MIER2	hsa-miR-7-5p	C->T	0	-12.48	No	Yes	Complete gain	2.48	MIER2-hsa-miR-7-5p
chr19	306631	-	MIER2	hsa-miR-888-3p	C->T	0	-15.12	No	Yes	Complete gain	5.12	MIER2-hsa-miR-888-3p
chr19	38327492	+	KCNK6	hsa-miR-1271-3p	A->G	0	-10.23	No	Yes	Complete gain	0.23	KCNK6-hsa-miR-1271-3p
chr19	38327492	+	KCNK6	hsa-miR-550a-5p	A->G	0	-12.92	No	Yes	Complete gain	2.92	KCNK6-hsa-miR-550a-5p
chr19	38327492	+	KCNK6	hsa-miR-6744-3p	A->G	-13.79	-13.76	Yes	Yes	Partial loss	0.03	KCNK6-hsa-miR-6744-3p
chr19	38327492	+	KCNK6	hsa-miR-4663	A->G	-17.15	0	Yes	No	Complete loss	7.15	KCNK6-hsa-miR-4663
chr19	38327492	+	KCNK6	hsa-miR-636	A->G	-10.71	0	Yes	No	Complete loss	0.71	KCNK6-hsa-miR-636
chr19	50482234	+	EMC10	hsa-miR-1913	G->C	-31.93	-24.73	Yes	Yes	Partial loss	7.2	EMC10-hsa-miR-1913
chr19	50482234	+	EMC10	hsa-miR-3190-5p	G->C	-16.84	-13.35	Yes	Yes	Partial loss	3.49	EMC10-hsa-miR-3190-5p
chr19	50482234	+	EMC10	hsa-miR-324-3p	G->C	-17.53	-14.64	Yes	Yes	Partial loss	2.89	EMC10-hsa-miR-324-3p
chr19	50482234	+	EMC10	hsa-miR-361-3p	G->C	-13.51	-13.71	Yes	Yes	Partial gain	0.2	EMC10-hsa-miR-361-3p
chr19	50482234	+	EMC10	hsa-miR-6884-3p	G->C	-29.4	-23.88	Yes	Yes	Partial loss	5.52	EMC10-hsa-miR-6884-3p
chr19	50482234	+	EMC10	hsa-miR-6892-3p	G->C	-25.88	-24.91	Yes	Yes	Partial loss	0.97	EMC10-hsa-miR-6892-3p
chr19	57860367	+	ZNF587	hsa-let-7a-5p	C->A	-11.81	-12.68	Yes	Yes	Partial gain	0.87	ZNF587-hsa-let-7a-5p
chr19	57860367	+	ZNF587	hsa-let-7b-5p	C->A	-14.21	-11.98	Yes	Yes	Partial loss	2.23	ZNF587-hsa-let-7b-5p
chr19	57860367	+	ZNF587	hsa-let-7c-5p	C->A	-15.21	-12.98	Yes	Yes	Partial loss	2.23	ZNF587-hsa-let-7c-5p
chr19	57860367	+	ZNF587	hsa-let-7d-5p	C->A	-14.01	-14.88	Yes	Yes	Partial gain	0.87	ZNF587-hsa-let-7d-5p
chr19	57860367	+	ZNF587	hsa-let-7e-5p	C->A	-18.61	-19.48	Yes	Yes	Partial gain	0.87	ZNF587-hsa-let-7e-5p
chr19	57860367	+	ZNF587	hsa-let-7f-5p	C->A	-10.31	-11.18	Yes	Yes	Partial gain	0.87	ZNF587-hsa-let-7f-5p
chr19	57860367	+	ZNF587	hsa-miR-1273h-5p	C->A	-15.83	-16.7	Yes	Yes	Partial gain	0.87	ZNF587-hsa-miR-1273h-5p
chr19	57860367	+	ZNF587	hsa-miR-30b-3p	C->A	-10.38	-10.41	Yes	Yes	Partial gain	0.03	ZNF587-hsa-miR-30b-3p
chr19	57860367	+	ZNF587	hsa-miR-3160-3p	C->A	-9.95	-11.22	No	Yes	Complete gain	1.22	ZNF587-hsa-miR-3160-3p
chr19	57860367	+	ZNF587	hsa-miR-3689a-3p	C->A	-10.38	-9.35	Yes	No	Complete loss	0.38	ZNF587-hsa-miR-3689a-3p
chr19	57860367	+	ZNF587	hsa-miR-4419b	C->A	-8.9	-10.17	No	Yes	Complete gain	0.17	ZNF587-hsa-miR-4419b
chr19	57860367	+	ZNF587	hsa-miR-4458	C->A	-9.51	-10.38	No	Yes	Complete gain	0.38	ZNF587-hsa-miR-4458
chr19	57860367	+	ZNF587	hsa-miR-4478	C->A	-12.8	-14.07	Yes	Yes	Partial gain	1.27	ZNF587-hsa-miR-4478
chr19	57860367	+	ZNF587	hsa-miR-4695-5p	C->A	-16.03	-16.93	Yes	Yes	Partial gain	0.9	ZNF587-hsa-miR-4695-5p
chr19	57860367	+	ZNF587	hsa-miR-4728-5p	C->A	-12.89	-13.76	Yes	Yes	Partial gain	0.87	ZNF587-hsa-miR-4728-5p
chr19	57860367	+	ZNF587	hsa-miR-6086	C->A	-11.13	-11.95	Yes	Yes	Partial gain	0.82	ZNF587-hsa-miR-6086
chr19	57860367	+	ZNF587	hsa-miR-6134	C->A	-10.91	-11.78	Yes	Yes	Partial gain	0.87	ZNF587-hsa-miR-6134
chr19	57860367	+	ZNF587	hsa-miR-650	C->A	-12.07	-12.32	Yes	Yes	Partial gain	0.25	ZNF587-hsa-miR-650
chr19	57860367	+	ZNF587	hsa-miR-665	C->A	-17.12	-23.63	Yes	Yes	Partial gain	6.51	ZNF587-hsa-miR-665
chr19	57860367	+	ZNF587	hsa-miR-6779-5p	C->A	-14.78	-14.85	Yes	Yes	Partial gain	0.07	ZNF587-hsa-miR-6779-5p
chr19	57860367	+	ZNF587	hsa-miR-6780a-5p	C->A	-13.09	-13.75	Yes	Yes	Partial gain	0.66	ZNF587-hsa-miR-6780a-5p
chr19	57860367	+	ZNF587	hsa-miR-6831-5p	C->A	-16.16	-17.39	Yes	Yes	Partial gain	1.23	ZNF587-hsa-miR-6831-5p
chr19	57860367	+	ZNF587	hsa-miR-6851-5p	C->A	-17.63	-17.96	Yes	Yes	Partial gain	0.33	ZNF587-hsa-miR-6851-5p
chr19	57860367	+	ZNF587	hsa-miR-6877-5p	C->A	-10.44	-11.47	Yes	Yes	Partial gain	1.03	ZNF587-hsa-miR-6877-5p
chr19	57860367	+	ZNF587	hsa-miR-6880-5p	C->A	-12.65	-13.52	Yes	Yes	Partial gain	0.87	ZNF587-hsa-miR-6880-5p
chr19	57860367	+	ZNF587	hsa-miR-6883-5p	C->A	-16.12	-16.52	Yes	Yes	Partial gain	0.4	ZNF587-hsa-miR-6883-5p
chr19	57860367	+	ZNF587	hsa-miR-6884-5p	C->A	-13.62	-14.44	Yes	Yes	Partial gain	0.82	ZNF587-hsa-miR-6884-5p
chr19	57860367	+	ZNF587	hsa-miR-7106-5p	C->A	-11.69	-11.54	Yes	Yes	Partial loss	0.15	ZNF587-hsa-miR-7106-5p
chr19	57860367	+	ZNF587	hsa-miR-7160-5p	C->A	-14.1	-14.97	Yes	Yes	Partial gain	0.87	ZNF587-hsa-miR-7160-5p
chr20	17482185	+	PCSK2	hsa-miR-3199	C->A	-10.22	-11.09	Yes	Yes	Partial gain	0.87	PCSK2-hsa-miR-3199
chr20	1937731	+	SIRPA	hsa-miR-6756-5p	T->C	-20.41	-20.09	Yes	Yes	Partial loss	0.32	SIRPA-hsa-miR-6756-5p
chr20	1937731	+	SIRPA	hsa-miR-6851-5p	T->C	-14.17	-18.03	Yes	Yes	Partial gain	3.86	SIRPA-hsa-miR-6851-5p
chr20	1937731	+	SIRPA	hsa-miR-6880-5p	T->C	0	-12.15	No	Yes	Complete gain	2.15	SIRPA-hsa-miR-6880-5p
chr20	4725164	+	PRND	hsa-miR-3187-5p	G->T	-16.13	-12.65	Yes	Yes	Partial loss	3.48	PRND-hsa-miR-3187-5p
chr20	4725164	+	PRND	hsa-miR-5189-5p	G->T	-13.33	-13.86	Yes	Yes	Partial gain	0.53	PRND-hsa-miR-5189-5p
chr20	4725164	+	PRND	hsa-miR-612	G->T	-12.23	-12.35	Yes	Yes	Partial gain	0.12	PRND-hsa-miR-612
chr20	4725164	+	PRND	hsa-miR-6860	G->T	-11.84	-11.96	Yes	Yes	Partial gain	0.12	PRND-hsa-miR-6860
chr2	224474149	-	CUL3	hsa-miR-5197-3p	G->A	-14.73	-11.71	Yes	Yes	Partial loss	3.02	CUL3-hsa-miR-5197-3p
chr22	38866137	-	CBX6	hsa-miR-1207-5p	G->T	-29.25	-27.62	Yes	Yes	Partial loss	1.63	CBX6-hsa-miR-1207-5p
chr22	38866137	-	CBX6	hsa-miR-1233-5p	G->T	-19.4	-18.49	Yes	Yes	Partial loss	0.91	CBX6-hsa-miR-1233-5p
chr22	38866137	-	CBX6	hsa-miR-1237-5p	G->T	-22.91	-22.76	Yes	Yes	Partial loss	0.15	CBX6-hsa-miR-1237-5p
chr22	38866137	-	CBX6	hsa-miR-128-2-5p	G->T	-10.22	-10.07	Yes	Yes	Partial loss	0.15	CBX6-hsa-miR-128-2-5p
chr22	38866137	-	CBX6	hsa-miR-1321	G->T	-11.09	-12.12	Yes	Yes	Partial gain	1.03	CBX6-hsa-miR-1321
chr22	38866137	-	CBX6	hsa-miR-140-3p	G->T	-12.64	-12.55	Yes	Yes	Partial loss	0.09	CBX6-hsa-miR-140-3p
chr22	38866137	-	CBX6	hsa-miR-149-3p	G->T	-28.75	-30.21	Yes	Yes	Partial gain	1.46	CBX6-hsa-miR-149-3p
chr22	38866137	-	CBX6	hsa-miR-185-5p	G->T	-15.04	-14.91	Yes	Yes	Partial loss	0.13	CBX6-hsa-miR-185-5p
chr22	38866137	-	CBX6	hsa-miR-3162-5p	G->T	-29.47	-27.64	Yes	Yes	Partial loss	1.83	CBX6-hsa-miR-3162-5p
chr22	38866137	-	CBX6	hsa-miR-3184-5p	G->T	-11.04	-11.1	Yes	Yes	Partial gain	0.06	CBX6-hsa-miR-3184-5p
chr22	38866137	-	CBX6	hsa-miR-342-5p	G->T	-13.07	-13	Yes	Yes	Partial loss	0.07	CBX6-hsa-miR-342-5p
chr22	38866137	-	CBX6	hsa-miR-363-5p	G->T	-14.4	-12.24	Yes	Yes	Partial loss	2.16	CBX6-hsa-miR-363-5p
chr22	38866137	-	CBX6	hsa-miR-4270	G->T	-24.07	-23.94	Yes	Yes	Partial loss	0.13	CBX6-hsa-miR-4270
chr22	38866137	-	CBX6	hsa-miR-4300	G->T	-16.12	-16.14	Yes	Yes	Partial gain	0.02	CBX6-hsa-miR-4300
chr22	38866137	-	CBX6	hsa-miR-4306	G->T	-15.04	-14.91	Yes	Yes	Partial loss	0.13	CBX6-hsa-miR-4306
chr22	38866137	-	CBX6	hsa-miR-4436b-3p	G->T	-16.13	-16.16	Yes	Yes	Partial gain	0.03	CBX6-hsa-miR-4436b-3p
chr22	38866137	-	CBX6	hsa-miR-4441	G->T	-15.27	-15.14	Yes	Yes	Partial loss	0.13	CBX6-hsa-miR-4441
chr22	38866137	-	CBX6	hsa-miR-4446-3p	G->T	-22.29	-22.15	Yes	Yes	Partial loss	0.14	CBX6-hsa-miR-4446-3p
chr22	38866137	-	CBX6	hsa-miR-4488	G->T	-19.09	-18.94	Yes	Yes	Partial loss	0.15	CBX6-hsa-miR-4488
chr22	38866137	-	CBX6	hsa-miR-4492	G->T	-20.58	-20.44	Yes	Yes	Partial loss	0.14	CBX6-hsa-miR-4492
chr22	38866137	-	CBX6	hsa-miR-4498	G->T	-25.88	-30.04	Yes	Yes	Partial gain	4.16	CBX6-hsa-miR-4498
chr22	38866137	-	CBX6	hsa-miR-4505	G->T	-18.63	-18.49	Yes	Yes	Partial loss	0.14	CBX6-hsa-miR-4505
chr22	38866137	-	CBX6	hsa-miR-4644	G->T	-14.5	-14.38	Yes	Yes	Partial loss	0.12	CBX6-hsa-miR-4644
chr22	38866137	-	CBX6	hsa-miR-4651	G->T	-27.14	-27.04	Yes	Yes	Partial loss	0.1	CBX6-hsa-miR-4651
chr22	38866137	-	CBX6	hsa-miR-4664-5p	G->T	-13.71	-13.64	Yes	Yes	Partial loss	0.07	CBX6-hsa-miR-4664-5p
chr22	38866137	-	CBX6	hsa-miR-4697-5p	G->T	-17.57	-17.42	Yes	Yes	Partial loss	0.15	CBX6-hsa-miR-4697-5p
chr22	38866137	-	CBX6	hsa-miR-4716-3p	G->T	-14.71	-14.58	Yes	Yes	Partial loss	0.13	CBX6-hsa-miR-4716-3p
chr22	38866137	-	CBX6	hsa-miR-4721	G->T	-26.41	-24.97	Yes	Yes	Partial loss	1.44	CBX6-hsa-miR-4721
chr22	38866137	-	CBX6	hsa-miR-4723-5p	G->T	-15.87	-15.77	Yes	Yes	Partial loss	0.1	CBX6-hsa-miR-4723-5p
chr22	38866137	-	CBX6	hsa-miR-4728-5p	G->T	-23.41	-21.89	Yes	Yes	Partial loss	1.52	CBX6-hsa-miR-4728-5p
chr22	38866137	-	CBX6	hsa-miR-4731-5p	G->T	-25.07	-26.56	Yes	Yes	Partial gain	1.49	CBX6-hsa-miR-4731-5p
chr22	38866137	-	CBX6	hsa-miR-4739	G->T	-30.61	-30.48	Yes	Yes	Partial loss	0.13	CBX6-hsa-miR-4739
chr22	38866137	-	CBX6	hsa-miR-4756-5p	G->T	-12.44	-12.3	Yes	Yes	Partial loss	0.14	CBX6-hsa-miR-4756-5p
chr22	38866137	-	CBX6	hsa-miR-4763-3p	G->T	-28.31	-27.69	Yes	Yes	Partial loss	0.62	CBX6-hsa-miR-4763-3p
chr22	38866137	-	CBX6	hsa-miR-5001-5p	G->T	-22.88	-22.24	Yes	Yes	Partial loss	0.64	CBX6-hsa-miR-5001-5p
chr22	38866137	-	CBX6	hsa-miR-5591-5p	G->T	-17.82	-17.84	Yes	Yes	Partial gain	0.02	CBX6-hsa-miR-5591-5p
chr22	38866137	-	CBX6	hsa-miR-5698	G->T	-17.06	-19.12	Yes	Yes	Partial gain	2.06	CBX6-hsa-miR-5698
chr22	38866137	-	CBX6	hsa-miR-5787	G->T	-28.53	-27.59	Yes	Yes	Partial loss	0.94	CBX6-hsa-miR-5787
chr22	38866137	-	CBX6	hsa-miR-608	G->T	-21.28	-18.84	Yes	Yes	Partial loss	2.44	CBX6-hsa-miR-608
chr22	38866137	-	CBX6	hsa-miR-6090	G->T	-28.51	-28.14	Yes	Yes	Partial loss	0.37	CBX6-hsa-miR-6090
chr22	38866137	-	CBX6	hsa-miR-637	G->T	-22.87	-22.73	Yes	Yes	Partial loss	0.14	CBX6-hsa-miR-637
chr22	38866137	-	CBX6	hsa-miR-6721-5p	G->T	-23.21	-20.02	Yes	Yes	Partial loss	3.19	CBX6-hsa-miR-6721-5p
chr22	38866137	-	CBX6	hsa-miR-6726-5p	G->T	-22.28	-23.19	Yes	Yes	Partial gain	0.91	CBX6-hsa-miR-6726-5p
chr22	38866137	-	CBX6	hsa-miR-6731-5p	G->T	-23	-24.37	Yes	Yes	Partial gain	1.37	CBX6-hsa-miR-6731-5p
chr22	38866137	-	CBX6	hsa-miR-6737-5p	G->T	-20.71	-20.57	Yes	Yes	Partial loss	0.14	CBX6-hsa-miR-6737-5p
chr22	38866137	-	CBX6	hsa-miR-6742-5p	G->T	-22.72	-23.47	Yes	Yes	Partial gain	0.75	CBX6-hsa-miR-6742-5p
chr22	38866137	-	CBX6	hsa-miR-6745	G->T	-15.33	-15.24	Yes	Yes	Partial loss	0.09	CBX6-hsa-miR-6745
chr22	38866137	-	CBX6	hsa-miR-6747-5p	G->T	-18.27	-18.14	Yes	Yes	Partial loss	0.13	CBX6-hsa-miR-6747-5p
chr22	38866137	-	CBX6	hsa-miR-6754-5p	G->T	-22.81	-22.64	Yes	Yes	Partial loss	0.17	CBX6-hsa-miR-6754-5p
chr22	38866137	-	CBX6	hsa-miR-6756-5p	G->T	-30.18	-29.52	Yes	Yes	Partial loss	0.66	CBX6-hsa-miR-6756-5p
chr22	38866137	-	CBX6	hsa-miR-6758-5p	G->T	-17.81	-17.68	Yes	Yes	Partial loss	0.13	CBX6-hsa-miR-6758-5p
chr22	38866137	-	CBX6	hsa-miR-6760-5p	G->T	-18.26	-18.18	Yes	Yes	Partial loss	0.08	CBX6-hsa-miR-6760-5p
chr22	38866137	-	CBX6	hsa-miR-6766-5p	G->T	-23.5	-23.44	Yes	Yes	Partial loss	0.06	CBX6-hsa-miR-6766-5p
chr22	38866137	-	CBX6	hsa-miR-6778-5p	G->T	-20.74	-21.65	Yes	Yes	Partial gain	0.91	CBX6-hsa-miR-6778-5p
chr22	38866137	-	CBX6	hsa-miR-6785-5p	G->T	-23.24	-21.35	Yes	Yes	Partial loss	1.89	CBX6-hsa-miR-6785-5p
chr22	38866137	-	CBX6	hsa-miR-6794-5p	G->T	-28.31	-28.38	Yes	Yes	Partial gain	0.07	CBX6-hsa-miR-6794-5p
chr22	38866137	-	CBX6	hsa-miR-6798-5p	G->T	-27.19	-27.06	Yes	Yes	Partial loss	0.13	CBX6-hsa-miR-6798-5p
chr22	38866137	-	CBX6	hsa-miR-6809-5p	G->T	-13.54	-11.04	Yes	Yes	Partial loss	2.5	CBX6-hsa-miR-6809-5p
chr22	38866137	-	CBX6	hsa-miR-6812-5p	G->T	-20.31	-20.17	Yes	Yes	Partial loss	0.14	CBX6-hsa-miR-6812-5p
chr22	38866137	-	CBX6	hsa-miR-6819-5p	G->T	-24.83	-24.67	Yes	Yes	Partial loss	0.16	CBX6-hsa-miR-6819-5p
chr22	38866137	-	CBX6	hsa-miR-6825-5p	G->T	0	-22.65	No	Yes	Complete gain	12.65	CBX6-hsa-miR-6825-5p
chr22	38866137	-	CBX6	hsa-miR-6827-5p	G->T	-15.62	-15.64	Yes	Yes	Partial gain	0.02	CBX6-hsa-miR-6827-5p
chr22	38866137	-	CBX6	hsa-miR-6846-5p	G->T	-31.74	-29.74	Yes	Yes	Partial loss	2	CBX6-hsa-miR-6846-5p
chr22	38866137	-	CBX6	hsa-miR-6848-5p	G->T	-27.95	-25.7	Yes	Yes	Partial loss	2.25	CBX6-hsa-miR-6848-5p
chr22	38866137	-	CBX6	hsa-miR-6856-5p	G->T	-22.34	-22	Yes	Yes	Partial loss	0.34	CBX6-hsa-miR-6856-5p
chr22	38866137	-	CBX6	hsa-miR-6870-5p	G->T	-25.62	-25.48	Yes	Yes	Partial loss	0.14	CBX6-hsa-miR-6870-5p
chr22	38866137	-	CBX6	hsa-miR-6879-5p	G->T	-30.35	-27.85	Yes	Yes	Partial loss	2.5	CBX6-hsa-miR-6879-5p
chr22	38866137	-	CBX6	hsa-miR-6883-5p	G->T	-21.57	-21.6	Yes	Yes	Partial gain	0.03	CBX6-hsa-miR-6883-5p
chr22	38866137	-	CBX6	hsa-miR-7111-5p	G->T	-16.71	-16.53	Yes	Yes	Partial loss	0.18	CBX6-hsa-miR-7111-5p
chr22	38866137	-	CBX6	hsa-miR-762	G->T	-30	-29.84	Yes	Yes	Partial loss	0.16	CBX6-hsa-miR-762
chr22	38866137	-	CBX6	hsa-miR-8085	G->T	-28.06	-27.92	Yes	Yes	Partial loss	0.14	CBX6-hsa-miR-8085
chr22	38866137	-	CBX6	hsa-miR-920	G->T	-13.74	-13.75	Yes	Yes	Partial gain	0.01	CBX6-hsa-miR-920
chr22	38866137	-	CBX6	hsa-miR-92a-2-5p	G->T	-14.86	-10.96	Yes	Yes	Partial loss	3.9	CBX6-hsa-miR-92a-2-5p
chr4	110011649	+	EGF	hsa-miR-6840-3p	C->T	-12.86	-11.84	Yes	Yes	Partial loss	1.02	EGF-hsa-miR-6840-3p
chr7	73700327	-	STX1A	hsa-miR-1237-5p	A->G	0	-21.04	No	Yes	Complete gain	11.04	STX1A-hsa-miR-1237-5p
chr7	73700327	-	STX1A	hsa-miR-4488	A->G	0	-21.24	No	Yes	Complete gain	11.24	STX1A-hsa-miR-4488
chr7	73700327	-	STX1A	hsa-miR-4697-5p	A->G	-18.11	-17.8	Yes	Yes	Partial loss	0.31	STX1A-hsa-miR-4697-5p
chr7	73700327	-	STX1A	hsa-miR-4728-5p	A->G	-30.21	-20.67	Yes	Yes	Partial loss	9.54	STX1A-hsa-miR-4728-5p
chr7	73700327	-	STX1A	hsa-miR-6785-5p	A->G	-21.59	-13.4	Yes	Yes	Partial loss	8.19	STX1A-hsa-miR-6785-5p
chr7	73700327	-	STX1A	hsa-miR-6846-5p	A->G	-21.57	-22.81	Yes	Yes	Partial gain	1.24	STX1A-hsa-miR-6846-5p
chr7	73700327	-	STX1A	hsa-miR-6848-5p	A->G	-24.88	-21.87	Yes	Yes	Partial loss	3.01	STX1A-hsa-miR-6848-5p
chr7	73700327	-	STX1A	hsa-miR-1249-5p	A->G	-17.44	0	Yes	No	Complete loss	7.44	STX1A-hsa-miR-1249-5p
chr7	73700327	-	STX1A	hsa-miR-149-3p	A->G	-24.89	0	Yes	No	Complete loss	14.89	STX1A-hsa-miR-149-3p
chr7	73700327	-	STX1A	hsa-miR-6133	A->G	-13.8	0	Yes	No	Complete loss	3.8	STX1A-hsa-miR-6133
chr7	73700327	-	STX1A	hsa-miR-6797-5p	A->G	-18.76	0	Yes	No	Complete loss	8.76	STX1A-hsa-miR-6797-5p
chr7	73700327	-	STX1A	hsa-miR-6883-5p	A->G	-20.89	0	Yes	No	Complete loss	10.89	STX1A-hsa-miR-6883-5p
chr8	143651683	+	ZNF623	hsa-miR-5008-5p	C->A	-12.46	-13.1	Yes	Yes	Partial gain	0.64	ZNF623-hsa-miR-5008-5p
chr8	143651683	+	ZNF623	hsa-miR-937-5p	C->A	-12.34	-12.97	Yes	Yes	Partial gain	0.63	ZNF623-hsa-miR-937-5p
chr8	23572024	+	SLC25A37	hsa-miR-6506-5p	C->A	-11.07	-5.26	Yes	No	Complete loss	1.07	SLC25A37-hsa-miR-6506-5p
chrX	119017704	+	LONRF3	hsa-miR-1249-5p	G->T	-8.11	-11.33	No	Yes	Complete gain	1.33	LONRF3-hsa-miR-1249-5p
chrX	119017704	+	LONRF3	hsa-miR-149-3p	G->T	-17.2	-17.73	Yes	Yes	Partial gain	0.53	LONRF3-hsa-miR-149-3p
chrX	119017704	+	LONRF3	hsa-miR-3202	G->T	-9.8	-10.35	No	Yes	Complete gain	0.35	LONRF3-hsa-miR-3202
chrX	119017704	+	LONRF3	hsa-miR-4728-5p	G->T	-12.1	-12.84	Yes	Yes	Partial gain	0.74	LONRF3-hsa-miR-4728-5p
chrX	119017704	+	LONRF3	hsa-miR-5088-3p	G->T	-10.06	-4.45	Yes	No	Complete loss	0.06	LONRF3-hsa-miR-5088-3p
chrX	119017704	+	LONRF3	hsa-miR-6133	G->T	-5.7	-12.3	No	Yes	Complete gain	2.3	LONRF3-hsa-miR-6133
chrX	119017704	+	LONRF3	hsa-miR-6883-5p	G->T	-10.6	-11.48	Yes	Yes	Partial gain	0.88	LONRF3-hsa-miR-6883-5p
chrX	152869141	+	NSDHL	hsa-miR-193b-3p	C->A	-18.36	-19.22	Yes	Yes	Partial gain	0.86	NSDHL-hsa-miR-193b-3p
chrX	45151626	-	CXorf36	hsa-miR-1343-5p	C->A	-20.01	-20.05	Yes	Yes	Partial gain	0.04	CXorf36-hsa-miR-1343-5p
chrX	45151626	-	CXorf36	hsa-miR-197-3p	C->A	0	-16.35	No	Yes	Complete gain	6.35	CXorf36-hsa-miR-197-3p
chrX	45151626	-	CXorf36	hsa-miR-2392	C->A	-11.63	-15.05	Yes	Yes	Partial gain	3.42	CXorf36-hsa-miR-2392
chrX	45151626	-	CXorf36	hsa-miR-3202	C->A	-9.03	-12.45	No	Yes	Complete gain	2.45	CXorf36-hsa-miR-3202
chrX	45151626	-	CXorf36	hsa-miR-4533	C->A	-12.93	-15.17	Yes	Yes	Partial gain	2.24	CXorf36-hsa-miR-4533
chrX	45151626	-	CXorf36	hsa-miR-4716-3p	C->A	-11.93	-11.67	Yes	Yes	Partial loss	0.26	CXorf36-hsa-miR-4716-3p
chrX	45151626	-	CXorf36	hsa-miR-4723-5p	C->A	-17.43	-22.77	Yes	Yes	Partial gain	5.34	CXorf36-hsa-miR-4723-5p
chrX	45151626	-	CXorf36	hsa-miR-4755-3p	C->A	-8.02	-17.12	No	Yes	Complete gain	7.12	CXorf36-hsa-miR-4755-3p
chrX	45151626	-	CXorf36	hsa-miR-5096	C->A	0	-15.85	No	Yes	Complete gain	5.85	CXorf36-hsa-miR-5096
chrX	45151626	-	CXorf36	hsa-miR-939-5p	C->A	-19.6	-22.36	Yes	Yes	Partial gain	2.76	CXorf36-hsa-miR-939-5p
chr10	103077232	+	CNNM2	hsa-miR-2277-3p	C->A	-7.34	-18.13	No	Yes	Complete gain	8.13	CNNM2-hsa-miR-2277-3p
chr10	103077232	+	CNNM2	hsa-miR-616-3p	C->A	-2.18	-19.02	No	Yes	Complete gain	9.02	CNNM2-hsa-miR-616-3p
chr10	103077232	+	CNNM2	hsa-miR-6774-5p	C->A	-10.67	-18.64	Yes	Yes	Partial gain	7.97	CNNM2-hsa-miR-6774-5p
chr10	112427377	+	ACSL5	hsa-miR-128-3p	C->A	-14.23	-13.04	Yes	Yes	Partial loss	1.19	ACSL5-hsa-miR-128-3p
chr10	62093170	+	ARID5B	hsa-miR-324-5p	G->T	-12.33	0	Yes	No	Complete loss	2.33	ARID5B-hsa-miR-324-5p
chr10	70421848	+	EIF4EBP2	hsa-miR-6748-5p	A->T	-7.2	-16.1	No	Yes	Complete gain	6.1	EIF4EBP2-hsa-miR-6748-5p
chr10	70421848	+	EIF4EBP2	hsa-miR-6815-5p	A->T	0	-10.14	No	Yes	Complete gain	0.14	EIF4EBP2-hsa-miR-6815-5p
chr10	70421848	+	EIF4EBP2	hsa-miR-6865-5p	A->T	-6.49	-16.74	No	Yes	Complete gain	6.74	EIF4EBP2-hsa-miR-6865-5p
chr10	70421848	+	EIF4EBP2	hsa-miR-765	A->T	-0.75	-11.84	No	Yes	Complete gain	1.84	EIF4EBP2-hsa-miR-765
chr10	79312846	+	ZMIZ1	hsa-miR-134-3p	C->A	-10.72	-11.73	Yes	Yes	Partial gain	1.01	ZMIZ1-hsa-miR-134-3p
chr10	79312846	+	ZMIZ1	hsa-miR-4433a-5p	C->A	-13.21	-11.24	Yes	Yes	Partial loss	1.97	ZMIZ1-hsa-miR-4433a-5p
chr10	79312846	+	ZMIZ1	hsa-miR-874-5p	C->A	-18.8	-20.03	Yes	Yes	Partial gain	1.23	ZMIZ1-hsa-miR-874-5p
chr10	91908157	-	FGFBP3	hsa-miR-483-3p	C->A	-18.12	-2.58	Yes	No	Complete loss	8.12	FGFBP3-hsa-miR-483-3p
chr11	125431459	+	PKNOX2	hsa-miR-6734-3p	G->T	-20.39	-16.1	Yes	Yes	Partial loss	4.29	PKNOX2-hsa-miR-6734-3p
chr11	125431459	+	PKNOX2	hsa-miR-6791-3p	G->T	-13.83	-19.84	Yes	Yes	Partial gain	6.01	PKNOX2-hsa-miR-6791-3p
chr17	79782198	+	CBX2	hsa-miR-4719	G->T	-4.65	-11.52	No	Yes	Complete gain	1.52	CBX2-hsa-miR-4719
chr17	79782198	+	CBX2	hsa-miR-4722-5p	G->T	-17.59	-20.7	Yes	Yes	Partial gain	3.11	CBX2-hsa-miR-4722-5p
chr17	79782198	+	CBX2	hsa-miR-6785-5p	G->T	-13.26	-15.06	Yes	Yes	Partial gain	1.8	CBX2-hsa-miR-6785-5p
chr19	40233695	-	AKT2	hsa-miR-2861	G->T	-16.94	-13.52	Yes	Yes	Partial loss	3.42	AKT2-hsa-miR-2861
chr19	40233695	-	AKT2	hsa-miR-744-5p	G->T	-14.41	-8.49	Yes	No	Complete loss	4.41	AKT2-hsa-miR-744-5p
chr9	109174474	-	EPB41L4B	hsa-miR-4663	C->A	-10.72	0	Yes	No	Complete loss	0.72	EPB41L4B-hsa-miR-4663
chr5	141010070	+	PCDHA6	hsa-miR-450a-1-3p	C->T	-11.02	0	Yes	No	Complete loss	1.02	PCDHA6-hsa-miR-450a-1-3p
chr5	154475760	-	HAND1	hsa-miR-6763-5p	C->T	-10.86	-9.03	Yes	No	Complete loss	0.86	HAND1-hsa-miR-6763-5p
chr5	176596778	-	GPRIN1	hsa-miR-6743-5p	G->A	0	-12.77	No	Yes	Complete gain	2.77	GPRIN1-hsa-miR-6743-5p
chr5	177295539	+	NSD1	hsa-miR-423-5p	C->T	-10.48	-5.32	Yes	No	Complete loss	0.48	NSD1-hsa-miR-423-5p
chr5	177295539	+	NSD1	hsa-miR-4688	C->T	-17.09	-14.86	Yes	Yes	Partial loss	2.23	NSD1-hsa-miR-4688
chr5	177295539	+	NSD1	hsa-miR-486-3p	C->T	-14.55	-12.77	Yes	Yes	Partial loss	1.78	NSD1-hsa-miR-486-3p
chr5	177295539	+	NSD1	hsa-miR-6743-5p	C->T	-20.98	-19.78	Yes	Yes	Partial loss	1.2	NSD1-hsa-miR-6743-5p
chr6	30899319	+	DDR1	hsa-miR-4510	C->T	-11.16	-8.66	Yes	No	Complete loss	1.16	DDR1-hsa-miR-4510
chr6	30899319	+	DDR1	hsa-miR-4739	C->T	-12.83	-10.33	Yes	Yes	Partial loss	2.5	DDR1-hsa-miR-4739
chr6	30899319	+	DDR1	hsa-miR-6127	C->T	-14.46	-11.96	Yes	Yes	Partial loss	2.5	DDR1-hsa-miR-6127
chr6	30899319	+	DDR1	hsa-miR-6129	C->T	-10.36	-7.86	Yes	No	Complete loss	0.36	DDR1-hsa-miR-6129
chr6	30899319	+	DDR1	hsa-miR-6133	C->T	-16.56	-14.08	Yes	Yes	Partial loss	2.48	DDR1-hsa-miR-6133
chr6	30899319	+	DDR1	hsa-miR-6799-5p	C->T	-10.61	-8.11	Yes	No	Complete loss	0.61	DDR1-hsa-miR-6799-5p
chr6	35788053	+	CLPSL1	hsa-miR-7847-3p	C->T	-30.23	0	Yes	No	Complete loss	20.23	CLPSL1-hsa-miR-7847-3p
chr20	43716201	+	MYBL2	hsa-miR-1343-5p	C->T	-26.63	-26.73	Yes	Yes	Partial gain	0.1	MYBL2-hsa-miR-1343-5p
chr20	43716201	+	MYBL2	hsa-miR-149-3p	C->T	-22.54	-21.95	Yes	Yes	Partial loss	0.59	MYBL2-hsa-miR-149-3p
chr20	43716201	+	MYBL2	hsa-miR-185-3p	C->T	-13.95	-13.2	Yes	Yes	Partial loss	0.75	MYBL2-hsa-miR-185-3p
chr20	43716201	+	MYBL2	hsa-miR-298	C->T	-14.11	-13.14	Yes	Yes	Partial loss	0.97	MYBL2-hsa-miR-298
chr20	43716201	+	MYBL2	hsa-miR-3150a-3p	C->T	-19.09	-19.49	Yes	Yes	Partial gain	0.4	MYBL2-hsa-miR-3150a-3p
chr20	43716201	+	MYBL2	hsa-miR-3175	C->T	-13.96	-16.17	Yes	Yes	Partial gain	2.21	MYBL2-hsa-miR-3175
chr20	43716201	+	MYBL2	hsa-miR-3184-5p	C->T	-10.8	-14.25	Yes	Yes	Partial gain	3.45	MYBL2-hsa-miR-3184-5p
chr20	43716201	+	MYBL2	hsa-miR-3622a-3p	C->T	-14.15	-7.67	Yes	No	Complete loss	4.15	MYBL2-hsa-miR-3622a-3p
chr20	43716201	+	MYBL2	hsa-miR-3622b-3p	C->T	-17.61	-11.14	Yes	Yes	Partial loss	6.47	MYBL2-hsa-miR-3622b-3p
chr20	43716201	+	MYBL2	hsa-miR-423-5p	C->T	-8.8	-14.25	No	Yes	Complete gain	4.25	MYBL2-hsa-miR-423-5p
chr20	43716201	+	MYBL2	hsa-miR-4498	C->T	-13.05	-12.11	Yes	Yes	Partial loss	0.94	MYBL2-hsa-miR-4498
chr20	43716201	+	MYBL2	hsa-miR-4667-5p	C->T	-24.38	-24.74	Yes	Yes	Partial gain	0.36	MYBL2-hsa-miR-4667-5p
chr20	43716201	+	MYBL2	hsa-miR-4700-5p	C->T	-17.68	-20.34	Yes	Yes	Partial gain	2.66	MYBL2-hsa-miR-4700-5p
chr20	43716201	+	MYBL2	hsa-miR-4728-5p	C->T	-27.93	-28.47	Yes	Yes	Partial gain	0.54	MYBL2-hsa-miR-4728-5p
chr20	43716201	+	MYBL2	hsa-miR-4763-3p	C->T	-32.63	-30.47	Yes	Yes	Partial loss	2.16	MYBL2-hsa-miR-4763-3p
chr20	43716201	+	MYBL2	hsa-miR-5001-5p	C->T	-13.55	-11.71	Yes	Yes	Partial loss	1.84	MYBL2-hsa-miR-5001-5p
chr20	43716201	+	MYBL2	hsa-miR-5007-5p	C->T	-14.75	-6.49	Yes	No	Complete loss	4.75	MYBL2-hsa-miR-5007-5p
chr20	43716201	+	MYBL2	hsa-miR-6085	C->T	-15.4	-16.81	Yes	Yes	Partial gain	1.41	MYBL2-hsa-miR-6085
chr20	43716201	+	MYBL2	hsa-miR-637	C->T	-21.37	-22.15	Yes	Yes	Partial gain	0.78	MYBL2-hsa-miR-637
chr20	43716201	+	MYBL2	hsa-miR-6761-5p	C->T	-17.06	-8.97	Yes	No	Complete loss	7.06	MYBL2-hsa-miR-6761-5p
chr20	43716201	+	MYBL2	hsa-miR-6763-5p	C->T	-28.07	-25.98	Yes	Yes	Partial loss	2.09	MYBL2-hsa-miR-6763-5p
chr20	43716201	+	MYBL2	hsa-miR-6779-5p	C->T	-31.46	-29.57	Yes	Yes	Partial loss	1.89	MYBL2-hsa-miR-6779-5p
chr20	43716201	+	MYBL2	hsa-miR-6785-5p	C->T	-20.62	-23.5	Yes	Yes	Partial gain	2.88	MYBL2-hsa-miR-6785-5p
chr20	43716201	+	MYBL2	hsa-miR-6813-5p	C->T	-22.9	-22.2	Yes	Yes	Partial loss	0.7	MYBL2-hsa-miR-6813-5p
chr20	43716201	+	MYBL2	hsa-miR-6825-5p	C->T	-22.73	-23.06	Yes	Yes	Partial gain	0.33	MYBL2-hsa-miR-6825-5p
chr20	43716201	+	MYBL2	hsa-miR-6858-5p	C->T	-28.47	-28.68	Yes	Yes	Partial gain	0.21	MYBL2-hsa-miR-6858-5p
chr20	43716201	+	MYBL2	hsa-miR-6883-5p	C->T	-20.42	-23.93	Yes	Yes	Partial gain	3.51	MYBL2-hsa-miR-6883-5p
chr20	43716201	+	MYBL2	hsa-miR-7155-5p	C->T	-17.18	-17.54	Yes	Yes	Partial gain	0.36	MYBL2-hsa-miR-7155-5p
chr20	43716201	+	MYBL2	hsa-miR-762	C->T	-20.12	-21.34	Yes	Yes	Partial gain	1.22	MYBL2-hsa-miR-762
chr20	43716201	+	MYBL2	hsa-miR-8089	C->T	-32.88	-30.94	Yes	Yes	Partial loss	1.94	MYBL2-hsa-miR-8089
chr20	43716201	+	MYBL2	hsa-miR-939-5p	C->T	-29.56	-28.43	Yes	Yes	Partial loss	1.13	MYBL2-hsa-miR-939-5p
chr20	49507892	-	PTGIS	hsa-miR-3652	G->A	-15.6	-13.58	Yes	Yes	Partial loss	2.02	PTGIS-hsa-miR-3652
chr20	49507892	-	PTGIS	hsa-miR-4430	G->A	-15.9	-13.69	Yes	Yes	Partial loss	2.21	PTGIS-hsa-miR-4430
chr20	49507892	-	PTGIS	hsa-miR-4486	G->A	-21.3	-21.18	Yes	Yes	Partial loss	0.12	PTGIS-hsa-miR-4486
chr20	49507892	-	PTGIS	hsa-miR-4505	G->A	-20.06	-17.97	Yes	Yes	Partial loss	2.09	PTGIS-hsa-miR-4505
chr20	49507892	-	PTGIS	hsa-miR-4725-3p	G->A	-14.65	-12.54	Yes	Yes	Partial loss	2.11	PTGIS-hsa-miR-4725-3p
chr20	49507892	-	PTGIS	hsa-miR-4731-5p	G->A	-14.5	-12.78	Yes	Yes	Partial loss	1.72	PTGIS-hsa-miR-4731-5p
chr20	49507892	-	PTGIS	hsa-miR-5090	G->A	-23.17	-21.95	Yes	Yes	Partial loss	1.22	PTGIS-hsa-miR-5090
chr20	49507892	-	PTGIS	hsa-miR-5589-5p	G->A	-15.75	-15.63	Yes	Yes	Partial loss	0.12	PTGIS-hsa-miR-5589-5p
chr20	49507892	-	PTGIS	hsa-miR-5787	G->A	-25	-23.21	Yes	Yes	Partial loss	1.79	PTGIS-hsa-miR-5787
chr20	49507892	-	PTGIS	hsa-miR-6780b-5p	G->A	-23.15	-23.74	Yes	Yes	Partial gain	0.59	PTGIS-hsa-miR-6780b-5p
chr20	49507892	-	PTGIS	hsa-miR-7107-5p	G->A	-16.91	-16.28	Yes	Yes	Partial loss	0.63	PTGIS-hsa-miR-7107-5p
chr21	34517895	-	RCAN1	hsa-miR-134-5p	G->A	-12.53	-13.03	Yes	Yes	Partial gain	0.5	RCAN1-hsa-miR-134-5p
chr21	34517895	-	RCAN1	hsa-miR-4276	G->A	-13.09	-13.55	Yes	Yes	Partial gain	0.46	RCAN1-hsa-miR-4276
chr21	34517895	-	RCAN1	hsa-miR-5190	G->A	-14.79	-15.25	Yes	Yes	Partial gain	0.46	RCAN1-hsa-miR-5190
chr21	37512173	+	DYRK1A	hsa-miR-6880-5p	C->T	-15.5	-15.66	Yes	Yes	Partial gain	0.16	DYRK1A-hsa-miR-6880-5p
chr22	20405987	+	ZNF74	hsa-miR-3135b	C->T	-13.9	-15.03	Yes	Yes	Partial gain	1.13	ZNF74-hsa-miR-3135b
chr22	20405987	+	ZNF74	hsa-miR-6761-5p	C->T	0	-13.73	No	Yes	Complete gain	3.73	ZNF74-hsa-miR-6761-5p
chr22	20405987	+	ZNF74	hsa-miR-5698	C->T	-11.07	0	Yes	No	Complete loss	1.07	ZNF74-hsa-miR-5698
chr22	20406810	+	ZNF74	hsa-miR-125a-3p	C->T	-10.1	-10.96	Yes	Yes	Partial gain	0.86	ZNF74-hsa-miR-125a-3p
chr22	20406810	+	ZNF74	hsa-miR-8068	C->T	-13.28	-11.56	Yes	Yes	Partial loss	1.72	ZNF74-hsa-miR-8068
chr22	37066078	-	TMPRSS6	hsa-miR-2861	C->T	-16.57	-18.02	Yes	Yes	Partial gain	1.45	TMPRSS6-hsa-miR-2861
chr22	41358665	+	ZC3H7B	hsa-miR-1207-5p	C->T	-28.53	-26.55	Yes	Yes	Partial loss	1.98	ZC3H7B-hsa-miR-1207-5p
chr22	41358665	+	ZC3H7B	hsa-miR-4446-3p	C->T	-14.62	-9.48	Yes	No	Complete loss	4.62	ZC3H7B-hsa-miR-4446-3p
chr22	41358665	+	ZC3H7B	hsa-miR-4447	C->T	-10.61	-6.58	Yes	No	Complete loss	0.61	ZC3H7B-hsa-miR-4447
chr22	41358665	+	ZC3H7B	hsa-miR-4492	C->T	-18.14	-11.51	Yes	Yes	Partial loss	6.63	ZC3H7B-hsa-miR-4492
chr22	41358665	+	ZC3H7B	hsa-miR-4505	C->T	-21.16	-18.65	Yes	Yes	Partial loss	2.51	ZC3H7B-hsa-miR-4505
chr22	41358665	+	ZC3H7B	hsa-miR-4697-5p	C->T	-13.11	-7.85	Yes	No	Complete loss	3.11	ZC3H7B-hsa-miR-4697-5p
chr22	41358665	+	ZC3H7B	hsa-miR-4710	C->T	-15.76	-16.69	Yes	Yes	Partial gain	0.93	ZC3H7B-hsa-miR-4710
chr22	41358665	+	ZC3H7B	hsa-miR-4731-5p	C->T	-10.23	-12.35	Yes	Yes	Partial gain	2.12	ZC3H7B-hsa-miR-4731-5p
chr22	41358665	+	ZC3H7B	hsa-miR-4763-3p	C->T	-28.93	-23.53	Yes	Yes	Partial loss	5.4	ZC3H7B-hsa-miR-4763-3p
chr22	41358665	+	ZC3H7B	hsa-miR-5787	C->T	-20.89	-18.61	Yes	Yes	Partial loss	2.28	ZC3H7B-hsa-miR-5787
chr22	41358665	+	ZC3H7B	hsa-miR-637	C->T	-10	-11.02	No	Yes	Complete gain	1.02	ZC3H7B-hsa-miR-637
chr22	41358665	+	ZC3H7B	hsa-miR-6721-5p	C->T	-17.41	-17.3	Yes	Yes	Partial loss	0.11	ZC3H7B-hsa-miR-6721-5p
chr22	41358665	+	ZC3H7B	hsa-miR-6722-3p	C->T	-23.7	-22.03	Yes	Yes	Partial loss	1.67	ZC3H7B-hsa-miR-6722-3p
chr22	41358665	+	ZC3H7B	hsa-miR-6803-5p	C->T	-20.15	-21.17	Yes	Yes	Partial gain	1.02	ZC3H7B-hsa-miR-6803-5p
chr22	41358665	+	ZC3H7B	hsa-miR-762	C->T	-21.76	-21.41	Yes	Yes	Partial loss	0.35	ZC3H7B-hsa-miR-762
chr22	41358665	+	ZC3H7B	hsa-miR-185-3p	C->T	-14.76	0	Yes	No	Complete loss	4.76	ZC3H7B-hsa-miR-185-3p
chr22	41358665	+	ZC3H7B	hsa-miR-1909-3p	C->T	-14.11	0	Yes	No	Complete loss	4.11	ZC3H7B-hsa-miR-1909-3p
chr22	41358665	+	ZC3H7B	hsa-miR-4419a	C->T	-11.65	0	Yes	No	Complete loss	1.65	ZC3H7B-hsa-miR-4419a
chr22	41358665	+	ZC3H7B	hsa-miR-4488	C->T	-11.53	0	Yes	No	Complete loss	1.53	ZC3H7B-hsa-miR-4488
chr22	41358665	+	ZC3H7B	hsa-miR-4498	C->T	-17.24	0	Yes	No	Complete loss	7.24	ZC3H7B-hsa-miR-4498
chr22	41358665	+	ZC3H7B	hsa-miR-4745-5p	C->T	-14.57	0	Yes	No	Complete loss	4.57	ZC3H7B-hsa-miR-4745-5p
chr22	41358665	+	ZC3H7B	hsa-miR-5001-5p	C->T	-20.74	0	Yes	No	Complete loss	10.74	ZC3H7B-hsa-miR-5001-5p
chr22	41358665	+	ZC3H7B	hsa-miR-6085	C->T	-22.75	0	Yes	No	Complete loss	12.75	ZC3H7B-hsa-miR-6085
chr22	41358665	+	ZC3H7B	hsa-miR-6133	C->T	-21.75	0	Yes	No	Complete loss	11.75	ZC3H7B-hsa-miR-6133
chr22	41358665	+	ZC3H7B	hsa-miR-6813-5p	C->T	-21.55	0	Yes	No	Complete loss	11.55	ZC3H7B-hsa-miR-6813-5p
chr22	41358665	+	ZC3H7B	hsa-miR-6835-5p	C->T	-14.01	0	Yes	No	Complete loss	4.01	ZC3H7B-hsa-miR-6835-5p
chr22	41358665	+	ZC3H7B	hsa-miR-6842-5p	C->T	-10.36	0	Yes	No	Complete loss	0.36	ZC3H7B-hsa-miR-6842-5p
chr22	41358665	+	ZC3H7B	hsa-miR-6846-5p	C->T	-19.85	0	Yes	No	Complete loss	9.85	ZC3H7B-hsa-miR-6846-5p
chr22	41358665	+	ZC3H7B	hsa-miR-6848-5p	C->T	-27.55	0	Yes	No	Complete loss	17.55	ZC3H7B-hsa-miR-6848-5p
chr18	79903940	-	PQLC1	hsa-miR-4433a-5p	G->A	-2.75	-17.33	No	Yes	Complete gain	7.33	PQLC1-hsa-miR-4433a-5p
chr18	79903940	-	PQLC1	hsa-miR-4512	G->A	-6.9	-22.54	No	Yes	Complete gain	12.54	PQLC1-hsa-miR-4512
chr18	79903940	-	PQLC1	hsa-miR-4746-5p	G->A	-13.95	-8.86	Yes	No	Complete loss	3.95	PQLC1-hsa-miR-4746-5p
chr18	79903940	-	PQLC1	hsa-miR-608	G->A	-4.79	-18.97	No	Yes	Complete gain	8.97	PQLC1-hsa-miR-608
chr18	79903940	-	PQLC1	hsa-miR-6737-5p	G->A	-5.44	-21.61	No	Yes	Complete gain	11.61	PQLC1-hsa-miR-6737-5p
chr18	79903940	-	PQLC1	hsa-miR-6742-5p	G->A	-2.79	-18.18	No	Yes	Complete gain	8.18	PQLC1-hsa-miR-6742-5p
chr18	79903940	-	PQLC1	hsa-miR-6760-3p	G->A	-15.7	-11.59	Yes	Yes	Partial loss	4.11	PQLC1-hsa-miR-6760-3p
chr18	79903940	-	PQLC1	hsa-miR-6819-5p	G->A	-4.84	-21.01	No	Yes	Complete gain	11.01	PQLC1-hsa-miR-6819-5p
chr19	3544630	-	MFSD12	hsa-miR-2355-5p	G->A	-10.94	0	Yes	No	Complete loss	0.94	MFSD12-hsa-miR-2355-5p
chr19	3544630	-	MFSD12	hsa-miR-361-3p	G->A	-12.65	-0.84	Yes	No	Complete loss	2.65	MFSD12-hsa-miR-361-3p
chr10	25600175	+	GPR158	hsa-miR-515-5p	G->T	-10.5	-6.88	Yes	No	Complete loss	0.5	GPR158-hsa-miR-515-5p
chr10	25600175	+	GPR158	hsa-miR-519e-5p	G->T	-10.34	-6.68	Yes	No	Complete loss	0.34	GPR158-hsa-miR-519e-5p
chr10	70299335	-	LRRC20	hsa-miR-1233-5p	G->A	-20.94	-14.8	Yes	Yes	Partial loss	6.14	LRRC20-hsa-miR-1233-5p
chr10	70299335	-	LRRC20	hsa-miR-149-3p	G->A	-15.54	-4.94	Yes	No	Complete loss	5.54	LRRC20-hsa-miR-149-3p
chr10	70299335	-	LRRC20	hsa-miR-3150b-3p	G->A	-7.22	-10.08	No	Yes	Complete gain	0.08	LRRC20-hsa-miR-3150b-3p
chr10	70299335	-	LRRC20	hsa-miR-4728-5p	G->A	-15.93	-4.13	Yes	No	Complete loss	5.93	LRRC20-hsa-miR-4728-5p
chr10	70299335	-	LRRC20	hsa-miR-4784	G->A	-12.39	-12.34	Yes	Yes	Partial loss	0.05	LRRC20-hsa-miR-4784
chr10	70299335	-	LRRC20	hsa-miR-484	G->A	-16.01	-9.87	Yes	No	Complete loss	6.01	LRRC20-hsa-miR-484
chr10	70299335	-	LRRC20	hsa-miR-6760-5p	G->A	-21.7	-9.64	Yes	No	Complete loss	11.7	LRRC20-hsa-miR-6760-5p
chr10	70299335	-	LRRC20	hsa-miR-6770-5p	G->A	-8.39	-10.85	No	Yes	Complete gain	0.85	LRRC20-hsa-miR-6770-5p
chr10	70299335	-	LRRC20	hsa-miR-6778-5p	G->A	-16.56	-20.73	Yes	Yes	Partial gain	4.17	LRRC20-hsa-miR-6778-5p
chr10	70299335	-	LRRC20	hsa-miR-6785-5p	G->A	-12.47	-4.88	Yes	No	Complete loss	2.47	LRRC20-hsa-miR-6785-5p
chr10	70299335	-	LRRC20	hsa-miR-6799-5p	G->A	-14.07	-4.99	Yes	No	Complete loss	4.07	LRRC20-hsa-miR-6799-5p
chr10	70299335	-	LRRC20	hsa-miR-6858-5p	G->A	-22.06	-25.32	Yes	Yes	Partial gain	3.26	LRRC20-hsa-miR-6858-5p
chr10	70299335	-	LRRC20	hsa-miR-6883-5p	G->A	-15.51	-11.36	Yes	Yes	Partial loss	4.15	LRRC20-hsa-miR-6883-5p
chr10	70299335	-	LRRC20	hsa-miR-7106-5p	G->A	-18.47	-13.5	Yes	Yes	Partial loss	4.97	LRRC20-hsa-miR-7106-5p
chr10	70299335	-	LRRC20	hsa-miR-6831-5p	G->A	-11.1	0	Yes	No	Complete loss	1.1	LRRC20-hsa-miR-6831-5p
chr10	97865735	+	GOLGA7B	hsa-miR-4701-5p	G->A	0	-10.07	No	Yes	Complete gain	0.07	GOLGA7B-hsa-miR-4701-5p
chr1	110198611	+	SLC6A17	hsa-miR-6512-3p	C->A	-16.55	-16.9	Yes	Yes	Partial gain	0.35	SLC6A17-hsa-miR-6512-3p
chr1	110198611	+	SLC6A17	hsa-miR-6720-5p	C->A	-16.65	-18.8	Yes	Yes	Partial gain	2.15	SLC6A17-hsa-miR-6720-5p
chr1	110198611	+	SLC6A17	hsa-miR-4739	C->A	-19.64	0	Yes	No	Complete loss	9.64	SLC6A17-hsa-miR-4739
chr1	110198611	+	SLC6A17	hsa-miR-6760-5p	C->A	-11.07	0	Yes	No	Complete loss	1.07	SLC6A17-hsa-miR-6760-5p
chr11	120986293	+	GRIK4	hsa-miR-339-5p	C->A	-17.77	-17.09	Yes	Yes	Partial loss	0.68	GRIK4-hsa-miR-339-5p
chr1	113894957	-	AP4B1	hsa-miR-378a-5p	A->T	-11.73	-9.06	Yes	No	Complete loss	1.73	AP4B1-hsa-miR-378a-5p
chr11	2396943	+	CD81	hsa-miR-6126	G->T	-7.3	-13.3	No	Yes	Complete gain	3.3	CD81-hsa-miR-6126
chr11	2396943	+	CD81	hsa-miR-6768-5p	G->T	-15.15	-14.17	Yes	Yes	Partial loss	0.98	CD81-hsa-miR-6768-5p
chr11	2396943	+	CD81	hsa-miR-3937	G->T	-11.86	0	Yes	No	Complete loss	1.86	CD81-hsa-miR-3937
chr11	64824371	-	CDC42BPG	hsa-miR-3667-3p	G->T	-12.41	-15.01	Yes	Yes	Partial gain	2.6	CDC42BPG-hsa-miR-3667-3p
chr11	66363336	-	SLC29A2	hsa-miR-4449	C->T	-10.13	-9.17	Yes	No	Complete loss	0.13	SLC29A2-hsa-miR-4449
chr1	19074698	-	UBR4	hsa-miR-1249-5p	C->T	-17.38	-19.26	Yes	Yes	Partial gain	1.88	UBR4-hsa-miR-1249-5p
chr1	19074698	-	UBR4	hsa-miR-6891-5p	C->T	-12.24	-13.91	Yes	Yes	Partial gain	1.67	UBR4-hsa-miR-6891-5p
chr12	111361378	-	FAM109A	hsa-miR-4755-3p	C->T	0	-10.76	No	Yes	Complete gain	0.76	FAM109A-hsa-miR-4755-3p
chr12	111361378	-	FAM109A	hsa-miR-6808-5p	C->T	0	-12.83	No	Yes	Complete gain	2.83	FAM109A-hsa-miR-6808-5p
chr1	216505901	-	ESRRG	hsa-miR-320a	G->T	-8.17	-12.37	No	Yes	Complete gain	2.37	ESRRG-hsa-miR-320a
chr1	235168486	-	ARID4B	hsa-miR-302a-3p	A->C	-12.38	-12.37	Yes	Yes	Partial loss	0.01	ARID4B-hsa-miR-302a-3p
chr1	235168486	-	ARID4B	hsa-miR-302b-3p	A->C	-13.18	-13.17	Yes	Yes	Partial loss	0.01	ARID4B-hsa-miR-302b-3p
chr1	235168486	-	ARID4B	hsa-miR-520d-3p	A->C	-13.98	-13.97	Yes	Yes	Partial loss	0.01	ARID4B-hsa-miR-520d-3p
chr1	24841015	+	CLIC4	hsa-miR-4476	G->T	-12.01	-13	Yes	Yes	Partial gain	0.99	CLIC4-hsa-miR-4476
chr1	24841015	+	CLIC4	hsa-miR-6876-5p	G->T	-10.91	-11.9	Yes	Yes	Partial gain	0.99	CLIC4-hsa-miR-6876-5p
chr1	32171186	+	KPNA6	hsa-miR-222-3p	G->T	0	-19.42	No	Yes	Complete gain	9.42	KPNA6-hsa-miR-222-3p
chr1	32171186	+	KPNA6	hsa-miR-6868-3p	G->T	-6.85	-11.94	No	Yes	Complete gain	1.94	KPNA6-hsa-miR-6868-3p
chr1	40626317	-	RIMS3	hsa-miR-2355-5p	T->C	-15.7	-15.64	Yes	Yes	Partial loss	0.06	RIMS3-hsa-miR-2355-5p
chr1	40626317	-	RIMS3	hsa-miR-8485	T->C	-27.05	-26.57	Yes	Yes	Partial loss	0.48	RIMS3-hsa-miR-8485
chr14	69380514	-	ERH	hsa-miR-3935	A->C	-8.54	-10.87	No	Yes	Complete gain	0.87	ERH-hsa-miR-3935
chr15	76949436	+	RCN2	hsa-miR-183-5p	T->C	-11.12	-7.47	Yes	No	Complete loss	1.12	RCN2-hsa-miR-183-5p
chr15	89195523	+	ABHD2	hsa-miR-1294	G->C	-12.75	-15.48	Yes	Yes	Partial gain	2.73	ABHD2-hsa-miR-1294
chr15	89195523	+	ABHD2	hsa-miR-1976	G->C	-5.96	-11.61	No	Yes	Complete gain	1.61	ABHD2-hsa-miR-1976
chr15	89195523	+	ABHD2	hsa-miR-4638-5p	G->C	-5.35	-11.08	No	Yes	Complete gain	1.08	ABHD2-hsa-miR-4638-5p
chr15	89195523	+	ABHD2	hsa-miR-4710	G->C	-8.88	-13.67	No	Yes	Complete gain	3.67	ABHD2-hsa-miR-4710
chr15	89195523	+	ABHD2	hsa-miR-7854-3p	G->C	0	-16.27	No	Yes	Complete gain	6.27	ABHD2-hsa-miR-7854-3p
chr16	12572668	+	SNX29	hsa-miR-6511b-5p	A->G	-9.31	-18.76	No	Yes	Complete gain	8.76	SNX29-hsa-miR-6511b-5p
chr16	12572668	+	SNX29	hsa-miR-6811-5p	A->G	-5.31	-14.36	No	Yes	Complete gain	4.36	SNX29-hsa-miR-6811-5p
chr16	16149958	-	ABCC6	hsa-miR-548q	C->T	-14.01	-11.73	Yes	Yes	Partial loss	2.28	ABCC6-hsa-miR-548q
chr16	16149958	-	ABCC6	hsa-miR-6824-3p	C->T	-13.51	-11.15	Yes	Yes	Partial loss	2.36	ABCC6-hsa-miR-6824-3p
chr16	29810547	+	MAZ	hsa-miR-1273h-5p	G->A	-18.1	-7.71	Yes	No	Complete loss	8.1	MAZ-hsa-miR-1273h-5p
chr16	29810547	+	MAZ	hsa-miR-204-3p	G->A	-21.08	-13.77	Yes	Yes	Partial loss	7.31	MAZ-hsa-miR-204-3p
chr16	29810547	+	MAZ	hsa-miR-27a-5p	G->A	0	-12.19	No	Yes	Complete gain	2.19	MAZ-hsa-miR-27a-5p
chr16	29810547	+	MAZ	hsa-miR-30b-3p	G->A	-13.53	-6.25	Yes	No	Complete loss	3.53	MAZ-hsa-miR-30b-3p
chr16	29810547	+	MAZ	hsa-miR-30c-2-3p	G->A	-13.03	-1.75	Yes	No	Complete loss	3.03	MAZ-hsa-miR-30c-2-3p
chr16	29810547	+	MAZ	hsa-miR-34c-5p	G->A	0	-10.02	No	Yes	Complete gain	0.02	MAZ-hsa-miR-34c-5p
chr16	29810547	+	MAZ	hsa-miR-3622b-5p	G->A	-7.03	-13.06	No	Yes	Complete gain	3.06	MAZ-hsa-miR-3622b-5p
chr16	29810547	+	MAZ	hsa-miR-3689a-3p	G->A	-12.24	-2.98	Yes	No	Complete loss	2.24	MAZ-hsa-miR-3689a-3p
chr16	29810547	+	MAZ	hsa-miR-3689b-3p	G->A	-11.19	-4.18	Yes	No	Complete loss	1.19	MAZ-hsa-miR-3689b-3p
chr16	29810547	+	MAZ	hsa-miR-3689c	G->A	-11.19	-4.18	Yes	No	Complete loss	1.19	MAZ-hsa-miR-3689c
chr16	29810547	+	MAZ	hsa-miR-4524b-3p	G->A	-13.42	-11.92	Yes	Yes	Partial loss	1.5	MAZ-hsa-miR-4524b-3p
chr16	29810547	+	MAZ	hsa-miR-4646-5p	G->A	-26.58	-18.29	Yes	Yes	Partial loss	8.29	MAZ-hsa-miR-4646-5p
chr16	29810547	+	MAZ	hsa-miR-4747-5p	G->A	-20.69	-7.47	Yes	No	Complete loss	10.69	MAZ-hsa-miR-4747-5p
chr16	29810547	+	MAZ	hsa-miR-4761-3p	G->A	-15.41	-9.93	Yes	No	Complete loss	5.41	MAZ-hsa-miR-4761-3p
chr16	29810547	+	MAZ	hsa-miR-5196-5p	G->A	-20.35	-9.76	Yes	No	Complete loss	10.35	MAZ-hsa-miR-5196-5p
chr16	29810547	+	MAZ	hsa-miR-600	G->A	0	-11.85	No	Yes	Complete gain	1.85	MAZ-hsa-miR-600
chr16	29810547	+	MAZ	hsa-miR-6732-5p	G->A	-2.08	-13.33	No	Yes	Complete gain	3.33	MAZ-hsa-miR-6732-5p
chr16	29810547	+	MAZ	hsa-miR-6758-5p	G->A	-10.32	-15.85	Yes	Yes	Partial gain	5.53	MAZ-hsa-miR-6758-5p
chr16	29810547	+	MAZ	hsa-miR-6779-5p	G->A	-21.92	-10.71	Yes	Yes	Partial loss	11.21	MAZ-hsa-miR-6779-5p
chr16	29810547	+	MAZ	hsa-miR-6780a-5p	G->A	-17.52	-8.71	Yes	No	Complete loss	7.52	MAZ-hsa-miR-6780a-5p
chr16	29810547	+	MAZ	hsa-miR-6788-5p	G->A	-11	-3.01	Yes	No	Complete loss	1	MAZ-hsa-miR-6788-5p
chr16	29810547	+	MAZ	hsa-miR-6791-5p	G->A	-19.57	-13.21	Yes	Yes	Partial loss	6.36	MAZ-hsa-miR-6791-5p
chr16	29810547	+	MAZ	hsa-miR-6796-5p	G->A	0	-17.38	No	Yes	Complete gain	7.38	MAZ-hsa-miR-6796-5p
chr16	29810547	+	MAZ	hsa-miR-6823-5p	G->A	0	-20.24	No	Yes	Complete gain	10.24	MAZ-hsa-miR-6823-5p
chr16	29810547	+	MAZ	hsa-miR-6862-5p	G->A	-7.93	-20.82	No	Yes	Complete gain	10.82	MAZ-hsa-miR-6862-5p
chr16	29810547	+	MAZ	hsa-miR-6883-5p	G->A	0	-19.12	No	Yes	Complete gain	9.12	MAZ-hsa-miR-6883-5p
chr16	29810547	+	MAZ	hsa-miR-7106-5p	G->A	-20.49	-8.93	Yes	No	Complete loss	10.49	MAZ-hsa-miR-7106-5p
chr16	29810547	+	MAZ	hsa-miR-6785-5p	G->A	-18.43	0	Yes	No	Complete loss	8.43	MAZ-hsa-miR-6785-5p
chr16	57883994	-	CNGB1	hsa-miR-3663-5p	G->T	-15.77	-12.09	Yes	Yes	Partial loss	3.68	CNGB1-hsa-miR-3663-5p
chr16	72086434	-	TXNL4B	hsa-miR-6835-5p	G->T	-18.16	-15.03	Yes	Yes	Partial loss	3.13	TXNL4B-hsa-miR-6835-5p
chr16	72086434	-	TXNL4B	hsa-miR-4327	G->T	-14.66	0	Yes	No	Complete loss	4.66	TXNL4B-hsa-miR-4327
chr17	11563878	+	SHISA6	hsa-miR-4459	C->T	-12.21	-9.82	Yes	No	Complete loss	2.21	SHISA6-hsa-miR-4459
chr17	39261322	-	FBXL20	hsa-miR-612	C->G	-15.13	-15.58	Yes	Yes	Partial gain	0.45	FBXL20-hsa-miR-612
chr17	39261322	-	FBXL20	hsa-miR-3194-3p	C->G	-14.09	0	Yes	No	Complete loss	4.09	FBXL20-hsa-miR-3194-3p
chr17	43877718	-	MPP2	hsa-miR-4716-3p	G->T	-8.05	-14.52	No	Yes	Complete gain	4.52	MPP2-hsa-miR-4716-3p
chr17	43877718	-	MPP2	hsa-miR-6794-5p	G->T	-6.85	-13.32	No	Yes	Complete gain	3.32	MPP2-hsa-miR-6794-5p
chr17	43877718	-	MPP2	hsa-miR-6890-5p	G->T	-13.35	-11.9	Yes	Yes	Partial loss	1.45	MPP2-hsa-miR-6890-5p
chr17	43877718	-	MPP2	hsa-miR-7108-5p	G->T	-15.31	-18.02	Yes	Yes	Partial gain	2.71	MPP2-hsa-miR-7108-5p
chr17	43877718	-	MPP2	hsa-miR-296-3p	G->T	-11.59	0	Yes	No	Complete loss	1.59	MPP2-hsa-miR-296-3p
chr17	43877728	-	MPP2	hsa-miR-296-3p	G->C	-12.35	-6.42	Yes	No	Complete loss	2.35	MPP2-hsa-miR-296-3p
chr17	43877728	-	MPP2	hsa-miR-663b	G->C	0	-10.76	No	Yes	Complete gain	0.76	MPP2-hsa-miR-663b
chr17	43877728	-	MPP2	hsa-miR-6747-5p	G->C	-13.7	-6.68	Yes	No	Complete loss	3.7	MPP2-hsa-miR-6747-5p
chr17	43877728	-	MPP2	hsa-miR-6812-5p	G->C	0	-17.23	No	Yes	Complete gain	7.23	MPP2-hsa-miR-6812-5p
chr17	43877728	-	MPP2	hsa-miR-6890-5p	G->C	-11.14	-16.59	Yes	Yes	Partial gain	5.45	MPP2-hsa-miR-6890-5p
chr17	43877728	-	MPP2	hsa-miR-7108-5p	G->C	-17.81	-18.74	Yes	Yes	Partial gain	0.93	MPP2-hsa-miR-7108-5p
chr17	43877740	-	MPP2	hsa-miR-296-3p	T->G	-12.95	-11.5	Yes	Yes	Partial loss	1.45	MPP2-hsa-miR-296-3p
chr17	43877740	-	MPP2	hsa-miR-4433a-3p	T->G	-19.3	-17.77	Yes	Yes	Partial loss	1.53	MPP2-hsa-miR-4433a-3p
chr17	43877740	-	MPP2	hsa-miR-4459	T->G	-22.2	-20.67	Yes	Yes	Partial loss	1.53	MPP2-hsa-miR-4459
chr17	43877740	-	MPP2	hsa-miR-4525	T->G	-15.51	-16.93	Yes	Yes	Partial gain	1.42	MPP2-hsa-miR-4525
chr17	43877740	-	MPP2	hsa-miR-4651	T->G	-16.5	-17.46	Yes	Yes	Partial gain	0.96	MPP2-hsa-miR-4651
chr17	43877740	-	MPP2	hsa-miR-4716-3p	T->G	-16.12	-17.2	Yes	Yes	Partial gain	1.08	MPP2-hsa-miR-4716-3p
chr17	43877740	-	MPP2	hsa-miR-4779	T->G	-11.09	-8.57	Yes	No	Complete loss	1.09	MPP2-hsa-miR-4779
chr17	43877740	-	MPP2	hsa-miR-5010-5p	T->G	-12.68	-16.63	Yes	Yes	Partial gain	3.95	MPP2-hsa-miR-5010-5p
chr17	43877740	-	MPP2	hsa-miR-608	T->G	-8.09	-11.15	No	Yes	Complete gain	1.15	MPP2-hsa-miR-608
chr17	43877740	-	MPP2	hsa-miR-665	T->G	-13.16	-11	Yes	Yes	Partial loss	2.16	MPP2-hsa-miR-665
chr17	43877740	-	MPP2	hsa-miR-6737-5p	T->G	-10.39	-14.8	Yes	Yes	Partial gain	4.41	MPP2-hsa-miR-6737-5p
chr17	43877740	-	MPP2	hsa-miR-6747-5p	T->G	-10.51	-13.28	Yes	Yes	Partial gain	2.77	MPP2-hsa-miR-6747-5p
chr17	43877740	-	MPP2	hsa-miR-6748-5p	T->G	-8.29	-12.7	No	Yes	Complete gain	2.7	MPP2-hsa-miR-6748-5p
chr17	43877740	-	MPP2	hsa-miR-6756-5p	T->G	-22.55	-19.8	Yes	Yes	Partial loss	2.75	MPP2-hsa-miR-6756-5p
chr17	43877740	-	MPP2	hsa-miR-6769b-5p	T->G	-6.69	-11.61	No	Yes	Complete gain	1.61	MPP2-hsa-miR-6769b-5p
chr17	43877740	-	MPP2	hsa-miR-6794-5p	T->G	-16.86	-18.13	Yes	Yes	Partial gain	1.27	MPP2-hsa-miR-6794-5p
chr17	43877740	-	MPP2	hsa-miR-6819-5p	T->G	-7.49	-11.07	No	Yes	Complete gain	1.07	MPP2-hsa-miR-6819-5p
chr17	43877740	-	MPP2	hsa-miR-6861-5p	T->G	0	-20.16	No	Yes	Complete gain	10.16	MPP2-hsa-miR-6861-5p
chr17	43877740	-	MPP2	hsa-miR-6891-5p	T->G	-25.59	-24.96	Yes	Yes	Partial loss	0.63	MPP2-hsa-miR-6891-5p
chr17	43877740	-	MPP2	hsa-miR-7108-5p	T->G	-15.16	-15.08	Yes	Yes	Partial loss	0.08	MPP2-hsa-miR-7108-5p
chr17	50134811	-	PPP1R9B	hsa-miR-1249-5p	C->T	-14.45	-16.34	Yes	Yes	Partial gain	1.89	PPP1R9B-hsa-miR-1249-5p
chr17	50134811	-	PPP1R9B	hsa-miR-1321	C->T	-10.15	-3.39	Yes	No	Complete loss	0.15	PPP1R9B-hsa-miR-1321
chr17	50134811	-	PPP1R9B	hsa-miR-149-3p	C->T	-18.49	-14.79	Yes	Yes	Partial loss	3.7	PPP1R9B-hsa-miR-149-3p
chr17	50134811	-	PPP1R9B	hsa-miR-3652	C->T	-14.85	-16.74	Yes	Yes	Partial gain	1.89	PPP1R9B-hsa-miR-3652
chr17	50134811	-	PPP1R9B	hsa-miR-4419a	C->T	-12.38	-14.48	Yes	Yes	Partial gain	2.1	PPP1R9B-hsa-miR-4419a
chr17	50134811	-	PPP1R9B	hsa-miR-4430	C->T	-10.75	-12.64	Yes	Yes	Partial gain	1.89	PPP1R9B-hsa-miR-4430
chr17	50134811	-	PPP1R9B	hsa-miR-4651	C->T	-19.15	-19.2	Yes	Yes	Partial gain	0.05	PPP1R9B-hsa-miR-4651
chr17	50134811	-	PPP1R9B	hsa-miR-4689	C->T	-9.72	-10.44	No	Yes	Complete gain	0.44	PPP1R9B-hsa-miR-4689
chr17	50134811	-	PPP1R9B	hsa-miR-4723-5p	C->T	-15.79	-15.84	Yes	Yes	Partial gain	0.05	PPP1R9B-hsa-miR-4723-5p
chr17	50134811	-	PPP1R9B	hsa-miR-4728-5p	C->T	-19.94	-17.55	Yes	Yes	Partial loss	2.39	PPP1R9B-hsa-miR-4728-5p
chr17	50134811	-	PPP1R9B	hsa-miR-491-5p	C->T	-12.38	-10.24	Yes	Yes	Partial loss	2.14	PPP1R9B-hsa-miR-491-5p
chr17	50134811	-	PPP1R9B	hsa-miR-5698	C->T	-14.01	-12.51	Yes	Yes	Partial loss	1.5	PPP1R9B-hsa-miR-5698
chr17	50134811	-	PPP1R9B	hsa-miR-608	C->T	-26.95	-20.52	Yes	Yes	Partial loss	6.43	PPP1R9B-hsa-miR-608
chr17	50134811	-	PPP1R9B	hsa-miR-609	C->T	-8.48	-10.12	No	Yes	Complete gain	0.12	PPP1R9B-hsa-miR-609
chr17	50134811	-	PPP1R9B	hsa-miR-6133	C->T	-14.62	-13.65	Yes	Yes	Partial loss	0.97	PPP1R9B-hsa-miR-6133
chr17	50134811	-	PPP1R9B	hsa-miR-6737-5p	C->T	-13.28	-10.22	Yes	Yes	Partial loss	3.06	PPP1R9B-hsa-miR-6737-5p
chr17	50134811	-	PPP1R9B	hsa-miR-6747-5p	C->T	-12.69	-12.48	Yes	Yes	Partial loss	0.21	PPP1R9B-hsa-miR-6747-5p
chr17	50134811	-	PPP1R9B	hsa-miR-6756-5p	C->T	-20.11	-16	Yes	Yes	Partial loss	4.11	PPP1R9B-hsa-miR-6756-5p
chr17	50134811	-	PPP1R9B	hsa-miR-6819-5p	C->T	-10.91	-8.7	Yes	No	Complete loss	0.91	PPP1R9B-hsa-miR-6819-5p
chr17	50134811	-	PPP1R9B	hsa-miR-6825-5p	C->T	-23.88	-17.14	Yes	Yes	Partial loss	6.74	PPP1R9B-hsa-miR-6825-5p
chr17	50134811	-	PPP1R9B	hsa-miR-6870-5p	C->T	-15.51	-11.38	Yes	Yes	Partial loss	4.13	PPP1R9B-hsa-miR-6870-5p
chr17	50134811	-	PPP1R9B	hsa-miR-6883-5p	C->T	-12.67	-17.13	Yes	Yes	Partial gain	4.46	PPP1R9B-hsa-miR-6883-5p
chr17	50134811	-	PPP1R9B	hsa-miR-7106-5p	C->T	-10.22	-11.98	Yes	Yes	Partial gain	1.76	PPP1R9B-hsa-miR-7106-5p
chr17	50134811	-	PPP1R9B	hsa-miR-7111-5p	C->T	-21.05	-17.01	Yes	Yes	Partial loss	4.04	PPP1R9B-hsa-miR-7111-5p
chr17	63694271	+	MAP3K3	hsa-miR-328-5p	T->C	-11.35	-8.52	Yes	No	Complete loss	1.35	MAP3K3-hsa-miR-328-5p
chr17	73171592	+	SSTR2	hsa-miR-4755-3p	T->A	-13.28	-7.38	Yes	No	Complete loss	3.28	SSTR2-hsa-miR-4755-3p
chr17	77499344	+	SEPT9	hsa-miR-6882-3p	G->T	-20.21	-16.08	Yes	Yes	Partial loss	4.13	SEPT9-hsa-miR-6882-3p
chr17	77499344	+	SEPT9	hsa-miR-6887-3p	G->T	0	-11.28	No	Yes	Complete gain	1.28	SEPT9-hsa-miR-6887-3p
chr17	77499344	+	SEPT9	hsa-miR-4655-3p	G->T	-18.42	0	Yes	No	Complete loss	8.42	SEPT9-hsa-miR-4655-3p
chr17	77499344	+	SEPT9	hsa-miR-6795-3p	G->T	-15.55	0	Yes	No	Complete loss	5.55	SEPT9-hsa-miR-6795-3p
chr18	35709989	+	GALNT1	hsa-miR-30c-5p	G->T	-13.71	-8.36	Yes	No	Complete loss	3.71	GALNT1-hsa-miR-30c-5p
chr18	35709989	+	GALNT1	hsa-miR-4704-3p	G->T	-2.19	-10.15	No	Yes	Complete gain	0.15	GALNT1-hsa-miR-4704-3p
chr18	35709989	+	GALNT1	hsa-miR-6838-5p	G->T	-12.31	-4.67	Yes	No	Complete loss	2.31	GALNT1-hsa-miR-6838-5p
chr18	69841693	+	DOK6	hsa-miR-141-5p	T->C	-10.66	-12.31	Yes	Yes	Partial gain	1.65	DOK6-hsa-miR-141-5p
chr18	72538061	-	CBLN2	hsa-miR-105-3p	A->G	-12.43	-10.5	Yes	Yes	Partial loss	1.93	CBLN2-hsa-miR-105-3p
chr19	13772300	+	MRI1	hsa-miR-1827	G->C	-10.72	-12.21	Yes	Yes	Partial gain	1.49	MRI1-hsa-miR-1827
chr19	13772300	+	MRI1	hsa-miR-1912	G->C	-8.04	-10.12	No	Yes	Complete gain	0.12	MRI1-hsa-miR-1912
chr19	13772300	+	MRI1	hsa-miR-485-5p	G->C	-12.42	-10.81	Yes	Yes	Partial loss	1.61	MRI1-hsa-miR-485-5p
chr19	13772300	+	MRI1	hsa-miR-6771-5p	G->C	-13.71	-15.29	Yes	Yes	Partial gain	1.58	MRI1-hsa-miR-6771-5p
chr19	13772300	+	MRI1	hsa-miR-6808-5p	G->C	-18.8	-23.8	Yes	Yes	Partial gain	5	MRI1-hsa-miR-6808-5p
chr19	13772300	+	MRI1	hsa-miR-6893-5p	G->C	-25.9	-29.8	Yes	Yes	Partial gain	3.9	MRI1-hsa-miR-6893-5p
chr19	13772300	+	MRI1	hsa-miR-940	G->C	-10.23	-14.62	Yes	Yes	Partial gain	4.39	MRI1-hsa-miR-940
chr19	14408224	+	ADGRE5	hsa-miR-1321	C->A	-16.65	-15.64	Yes	Yes	Partial loss	1.01	ADGRE5-hsa-miR-1321
chr19	14408224	+	ADGRE5	hsa-miR-3165	C->A	-10.91	-11.59	Yes	Yes	Partial gain	0.68	ADGRE5-hsa-miR-3165
chr19	14408224	+	ADGRE5	hsa-miR-3605-5p	C->A	-11.95	-9.72	Yes	No	Complete loss	1.95	ADGRE5-hsa-miR-3605-5p
chr19	14408224	+	ADGRE5	hsa-miR-4739	C->A	-30.84	-25.52	Yes	Yes	Partial loss	5.32	ADGRE5-hsa-miR-4739
chr19	14408224	+	ADGRE5	hsa-miR-4756-5p	C->A	-12.24	-11.6	Yes	Yes	Partial loss	0.64	ADGRE5-hsa-miR-4756-5p
chr19	14408224	+	ADGRE5	hsa-miR-6880-5p	C->A	-21.25	-21.93	Yes	Yes	Partial gain	0.68	ADGRE5-hsa-miR-6880-5p
chr19	14408224	+	ADGRE5	hsa-miR-6894-5p	C->A	-20.07	-16.38	Yes	Yes	Partial loss	3.69	ADGRE5-hsa-miR-6894-5p
chr19	14408224	+	ADGRE5	hsa-miR-7106-5p	C->A	-22.57	-19.13	Yes	Yes	Partial loss	3.44	ADGRE5-hsa-miR-7106-5p
chr19	14408224	+	ADGRE5	hsa-miR-8071	C->A	-27.45	-28.13	Yes	Yes	Partial gain	0.68	ADGRE5-hsa-miR-8071
chr19	17319719	+	DDA1	hsa-miR-4472	G->T	-11.17	-8.27	Yes	No	Complete loss	1.17	DDA1-hsa-miR-4472
chr19	17319719	+	DDA1	hsa-miR-4481	G->T	-13.94	-8.72	Yes	No	Complete loss	3.94	DDA1-hsa-miR-4481
chr19	17319719	+	DDA1	hsa-miR-4514	G->T	-14.19	-12.81	Yes	Yes	Partial loss	1.38	DDA1-hsa-miR-4514
chr19	17319719	+	DDA1	hsa-miR-4651	G->T	-25.63	-20.63	Yes	Yes	Partial loss	5	DDA1-hsa-miR-4651
chr19	17319719	+	DDA1	hsa-miR-4665-5p	G->T	0	-14.72	No	Yes	Complete gain	4.72	DDA1-hsa-miR-4665-5p
chr19	17319719	+	DDA1	hsa-miR-4745-5p	G->T	-14.38	-10.64	Yes	Yes	Partial loss	3.74	DDA1-hsa-miR-4745-5p
chr19	17319719	+	DDA1	hsa-miR-608	G->T	-15.11	-7.92	Yes	No	Complete loss	5.11	DDA1-hsa-miR-608
chr19	17319719	+	DDA1	hsa-miR-6089	G->T	0	-25.1	No	Yes	Complete gain	15.1	DDA1-hsa-miR-6089
chr19	17319719	+	DDA1	hsa-miR-6754-5p	G->T	0	-12.02	No	Yes	Complete gain	2.02	DDA1-hsa-miR-6754-5p
chr19	17319719	+	DDA1	hsa-miR-6756-5p	G->T	-26.83	-24.43	Yes	Yes	Partial loss	2.4	DDA1-hsa-miR-6756-5p
chr19	17319719	+	DDA1	hsa-miR-6766-5p	G->T	-17.73	-17.7	Yes	Yes	Partial loss	0.03	DDA1-hsa-miR-6766-5p
chr19	17319719	+	DDA1	hsa-miR-6776-5p	G->T	-16.29	-9.25	Yes	No	Complete loss	6.29	DDA1-hsa-miR-6776-5p
chr19	17319719	+	DDA1	hsa-miR-6842-5p	G->T	-12.5	-12.87	Yes	Yes	Partial gain	0.37	DDA1-hsa-miR-6842-5p
chr19	17319719	+	DDA1	hsa-miR-6893-5p	G->T	-15.96	-16.1	Yes	Yes	Partial gain	0.14	DDA1-hsa-miR-6893-5p
chr19	17319719	+	DDA1	hsa-miR-7111-5p	G->T	0	-14.7	No	Yes	Complete gain	4.7	DDA1-hsa-miR-7111-5p
chr19	17319719	+	DDA1	hsa-miR-92a-2-5p	G->T	-11.08	-8.02	Yes	No	Complete loss	1.08	DDA1-hsa-miR-92a-2-5p
chr19	17319719	+	DDA1	hsa-miR-939-5p	G->T	-21.12	-14.81	Yes	Yes	Partial loss	6.31	DDA1-hsa-miR-939-5p
chr19	17319719	+	DDA1	hsa-miR-6835-5p	G->T	-14.12	0	Yes	No	Complete loss	4.12	DDA1-hsa-miR-6835-5p
chr19	4224658	+	ANKRD24	hsa-miR-4786-3p	C->A	-19.9	-21.98	Yes	Yes	Partial gain	2.08	ANKRD24-hsa-miR-4786-3p
chr19	45474372	+	FOSB	hsa-miR-663a	A->C	-16.4	-23.77	Yes	Yes	Partial gain	7.37	FOSB-hsa-miR-663a
chr19	56623947	+	ZNF71	hsa-miR-4781-3p	G->T	-13.47	-10.79	Yes	Yes	Partial loss	2.68	ZNF71-hsa-miR-4781-3p
chr19	58262493	+	ZNF544	hsa-miR-8075	G->A	-12.2	-12.27	Yes	Yes	Partial gain	0.07	ZNF544-hsa-miR-8075
chr20	37003632	-	RBL1	hsa-miR-1910-3p	A->G	-15.75	-10.66	Yes	Yes	Partial loss	5.09	RBL1-hsa-miR-1910-3p
chr20	37003632	-	RBL1	hsa-miR-2682-5p	A->G	-13.75	-8.66	Yes	No	Complete loss	3.75	RBL1-hsa-miR-2682-5p
chr20	37003632	-	RBL1	hsa-miR-34b-5p	A->G	-13.35	-8.34	Yes	No	Complete loss	3.35	RBL1-hsa-miR-34b-5p
chr20	37003632	-	RBL1	hsa-miR-449c-5p	A->G	-15.25	-10.16	Yes	Yes	Partial loss	5.09	RBL1-hsa-miR-449c-5p
chr20	37003632	-	RBL1	hsa-miR-6511a-5p	A->G	-16.35	-10.97	Yes	Yes	Partial loss	5.38	RBL1-hsa-miR-6511a-5p
chr20	37003632	-	RBL1	hsa-miR-6808-5p	A->G	-15.15	-9.7	Yes	No	Complete loss	5.15	RBL1-hsa-miR-6808-5p
chr20	37003632	-	RBL1	hsa-miR-6893-5p	A->G	-13.35	-7.13	Yes	No	Complete loss	3.35	RBL1-hsa-miR-6893-5p
chr20	37003632	-	RBL1	hsa-miR-940	A->G	-11.35	-6.26	Yes	No	Complete loss	1.35	RBL1-hsa-miR-940
chr2	100284167	-	LONRF2	hsa-miR-4763-3p	T->C	-14.74	-10.46	Yes	Yes	Partial loss	4.28	LONRF2-hsa-miR-4763-3p
chr2	100284167	-	LONRF2	hsa-miR-7106-5p	T->C	-11.91	-4.91	Yes	No	Complete loss	1.91	LONRF2-hsa-miR-7106-5p
chr2	11591624	+	GREB1	hsa-miR-4445-5p	C->T	-14.21	-14.63	Yes	Yes	Partial gain	0.42	GREB1-hsa-miR-4445-5p
chr21	42372599	-	TMPRSS3	hsa-miR-218-5p	G->T	0	-11.14	No	Yes	Complete gain	1.14	TMPRSS3-hsa-miR-218-5p
chr2	170993540	-	TLK1	hsa-miR-4297	T->C	-9.75	-13.55	No	Yes	Complete gain	3.55	TLK1-hsa-miR-4297
chr2	171481179	+	DCAF17	hsa-miR-646	C->A	-11.85	-12.71	Yes	Yes	Partial gain	0.86	DCAF17-hsa-miR-646
chr2	219220314	-	ATG9A	hsa-miR-3940-3p	C->T	-16.19	-12.77	Yes	Yes	Partial loss	3.42	ATG9A-hsa-miR-3940-3p
chr2	219220314	-	ATG9A	hsa-miR-6895-5p	C->T	-12.43	-12.41	Yes	Yes	Partial loss	0.02	ATG9A-hsa-miR-6895-5p
chr22	21446892	+	HIC2	hsa-miR-1226-5p	C->G	-20.32	-19.46	Yes	Yes	Partial loss	0.86	HIC2-hsa-miR-1226-5p
chr22	21446892	+	HIC2	hsa-miR-4498	C->G	-10.47	-9.97	Yes	No	Complete loss	0.47	HIC2-hsa-miR-4498
chr22	21446892	+	HIC2	hsa-miR-4710	C->G	-16.01	-15.15	Yes	Yes	Partial loss	0.86	HIC2-hsa-miR-4710
chr22	21446892	+	HIC2	hsa-miR-6756-5p	C->G	-19.81	-18.96	Yes	Yes	Partial loss	0.85	HIC2-hsa-miR-6756-5p
chr22	21446892	+	HIC2	hsa-miR-6776-5p	C->G	-25.93	-25.36	Yes	Yes	Partial loss	0.57	HIC2-hsa-miR-6776-5p
chr22	21446892	+	HIC2	hsa-miR-769-5p	C->G	0	-16.59	No	Yes	Complete gain	6.59	HIC2-hsa-miR-769-5p
chr22	21446892	+	HIC2	hsa-miR-7855-5p	C->G	-12.88	-8.42	Yes	No	Complete loss	2.88	HIC2-hsa-miR-7855-5p
chr22	38673321	+	CBY1	hsa-miR-636	A->G	-10.08	-5.88	Yes	No	Complete loss	0.08	CBY1-hsa-miR-636
chr22	38864430	-	CBX6	hsa-miR-1233-5p	G->A	-16.95	-10.86	Yes	Yes	Partial loss	6.09	CBX6-hsa-miR-1233-5p
chr22	38864430	-	CBX6	hsa-miR-1237-5p	G->A	-18.47	-11.82	Yes	Yes	Partial loss	6.65	CBX6-hsa-miR-1237-5p
chr22	38864430	-	CBX6	hsa-miR-149-3p	G->A	-19.18	-14.76	Yes	Yes	Partial loss	4.42	CBX6-hsa-miR-149-3p
chr22	38864430	-	CBX6	hsa-miR-3184-5p	G->A	-13.43	-5.26	Yes	No	Complete loss	3.43	CBX6-hsa-miR-3184-5p
chr22	38864430	-	CBX6	hsa-miR-423-5p	G->A	-12.16	-4.04	Yes	No	Complete loss	2.16	CBX6-hsa-miR-423-5p
chr22	38864430	-	CBX6	hsa-miR-4488	G->A	-17.14	-11.07	Yes	Yes	Partial loss	6.07	CBX6-hsa-miR-4488
chr22	38864430	-	CBX6	hsa-miR-4651	G->A	-22.08	-16.04	Yes	Yes	Partial loss	6.04	CBX6-hsa-miR-4651
chr22	38864430	-	CBX6	hsa-miR-4716-3p	G->A	-14.69	-6.33	Yes	No	Complete loss	4.69	CBX6-hsa-miR-4716-3p
chr22	38864430	-	CBX6	hsa-miR-4723-5p	G->A	-16.39	-10.3	Yes	Yes	Partial loss	6.09	CBX6-hsa-miR-4723-5p
chr22	38864430	-	CBX6	hsa-miR-4728-5p	G->A	-16.07	-11.82	Yes	Yes	Partial loss	4.25	CBX6-hsa-miR-4728-5p
chr22	38864430	-	CBX6	hsa-miR-4763-3p	G->A	-13.25	-8	Yes	No	Complete loss	3.25	CBX6-hsa-miR-4763-3p
chr22	38864430	-	CBX6	hsa-miR-5698	G->A	-13.1	-7.02	Yes	No	Complete loss	3.1	CBX6-hsa-miR-5698
chr22	38864430	-	CBX6	hsa-miR-5787	G->A	-17.25	-7.83	Yes	No	Complete loss	7.25	CBX6-hsa-miR-5787
chr22	38864430	-	CBX6	hsa-miR-608	G->A	-15.97	-8.15	Yes	No	Complete loss	5.97	CBX6-hsa-miR-608
chr22	38864430	-	CBX6	hsa-miR-637	G->A	-15.58	-7.79	Yes	No	Complete loss	5.58	CBX6-hsa-miR-637
chr22	38864430	-	CBX6	hsa-miR-6721-5p	G->A	-13.08	-6.4	Yes	No	Complete loss	3.08	CBX6-hsa-miR-6721-5p
chr22	38864430	-	CBX6	hsa-miR-6756-5p	G->A	-18.21	-12.05	Yes	Yes	Partial loss	6.16	CBX6-hsa-miR-6756-5p
chr22	38864430	-	CBX6	hsa-miR-6778-5p	G->A	-15.66	-9.73	Yes	No	Complete loss	5.66	CBX6-hsa-miR-6778-5p
chr22	38864430	-	CBX6	hsa-miR-6785-5p	G->A	-12.93	-8.77	Yes	No	Complete loss	2.93	CBX6-hsa-miR-6785-5p
chr22	38864430	-	CBX6	hsa-miR-6794-5p	G->A	-15.04	-6.07	Yes	No	Complete loss	5.04	CBX6-hsa-miR-6794-5p
chr22	38864430	-	CBX6	hsa-miR-6798-5p	G->A	-18.2	-10.09	Yes	Yes	Partial loss	8.11	CBX6-hsa-miR-6798-5p
chr22	38864430	-	CBX6	hsa-miR-6819-5p	G->A	-18.06	-13.93	Yes	Yes	Partial loss	4.13	CBX6-hsa-miR-6819-5p
chr22	38864430	-	CBX6	hsa-miR-6825-5p	G->A	-18.19	-12.27	Yes	Yes	Partial loss	5.92	CBX6-hsa-miR-6825-5p
chr22	38864430	-	CBX6	hsa-miR-6870-5p	G->A	-20.6	-14.67	Yes	Yes	Partial loss	5.93	CBX6-hsa-miR-6870-5p
chr22	38864430	-	CBX6	hsa-miR-6883-5p	G->A	-13.18	-9.32	Yes	No	Complete loss	3.18	CBX6-hsa-miR-6883-5p
chr22	38864430	-	CBX6	hsa-miR-7111-5p	G->A	-23.74	-17.81	Yes	Yes	Partial loss	5.93	CBX6-hsa-miR-7111-5p
chr22	38864430	-	CBX6	hsa-miR-4739	G->A	-12.82	0	Yes	No	Complete loss	2.82	CBX6-hsa-miR-4739
chr22	40333822	+	TNRC6B	hsa-miR-31-5p	G->T	-6.9	-12.14	No	Yes	Complete gain	2.14	TNRC6B-hsa-miR-31-5p
chr22	40333822	+	TNRC6B	hsa-miR-4739	G->T	0	-10.6	No	Yes	Complete gain	0.6	TNRC6B-hsa-miR-4739
chr22	41397498	+	TEF	hsa-miR-4766-5p	G->T	0	-11.53	No	Yes	Complete gain	1.53	TEF-hsa-miR-4766-5p
chr22	41397498	+	TEF	hsa-miR-518e-5p	G->T	-8.19	-12.34	No	Yes	Complete gain	2.34	TEF-hsa-miR-518e-5p
chr22	41397498	+	TEF	hsa-miR-519a-5p	G->T	-8.19	-12.34	No	Yes	Complete gain	2.34	TEF-hsa-miR-519a-5p
chr22	41397498	+	TEF	hsa-miR-519b-5p	G->T	-8.19	-12.34	No	Yes	Complete gain	2.34	TEF-hsa-miR-519b-5p
chr22	41397498	+	TEF	hsa-miR-519c-5p	G->T	-8.19	-12.34	No	Yes	Complete gain	2.34	TEF-hsa-miR-519c-5p
chr22	41397498	+	TEF	hsa-miR-522-5p	G->T	-8.19	-12.34	No	Yes	Complete gain	2.34	TEF-hsa-miR-522-5p
chr22	41397498	+	TEF	hsa-miR-523-5p	G->T	-8.19	-12.34	No	Yes	Complete gain	2.34	TEF-hsa-miR-523-5p
chr3	48404397	-	PLXNB1	hsa-miR-214-3p	A->G	-17.56	-12.86	Yes	Yes	Partial loss	4.7	PLXNB1-hsa-miR-214-3p
chr4	168926418	+	PALLD	hsa-miR-124-3p	A->C	-12.93	-14.32	Yes	Yes	Partial gain	1.39	PALLD-hsa-miR-124-3p
chr4	77720262	-	CNOT6L	hsa-miR-4687-5p	C->T	-9.5	-10.53	No	Yes	Complete gain	0.53	CNOT6L-hsa-miR-4687-5p
chr5	2755114	+	C5orf38	hsa-miR-6825-5p	G->A	-10.6	-6.51	Yes	No	Complete loss	0.6	C5orf38-hsa-miR-6825-5p
chr6	107871551	-	SEC63	hsa-miR-4252	C->A	-13.32	0	Yes	No	Complete loss	3.32	SEC63-hsa-miR-4252
chr6	134965159	-	HBS1L	hsa-miR-129-5p	T->C	-14.7	-4.8	Yes	No	Complete loss	4.7	HBS1L-hsa-miR-129-5p
chr6	134965159	-	HBS1L	hsa-miR-130b-5p	T->C	-11.83	-7.16	Yes	No	Complete loss	1.83	HBS1L-hsa-miR-130b-5p
chr6	134965159	-	HBS1L	hsa-miR-557	T->C	-11.73	-1.83	Yes	No	Complete loss	1.73	HBS1L-hsa-miR-557
chr6	138424041	-	NHSL1	hsa-miR-484	G->A	-20.44	-18.78	Yes	Yes	Partial loss	1.66	NHSL1-hsa-miR-484
chr6	32579025	-	HLA-DRB1	hsa-miR-3978	C->G	-6.16	-12.9	No	Yes	Complete gain	2.9	HLA-DRB1-hsa-miR-3978
chr6	33572948	-	BAK1	hsa-miR-3184-5p	G->T	-10.91	-12.97	Yes	Yes	Partial gain	2.06	BAK1-hsa-miR-3184-5p
chr6	39086162	+	GLP1R	hsa-miR-297	A->G	-15.76	-15.12	Yes	Yes	Partial loss	0.64	GLP1R-hsa-miR-297
chr6	39086162	+	GLP1R	hsa-miR-3657	A->G	-15.01	-13.61	Yes	Yes	Partial loss	1.4	GLP1R-hsa-miR-3657
chr6	39086162	+	GLP1R	hsa-miR-3667-3p	A->G	-13.82	-13.17	Yes	Yes	Partial loss	0.65	GLP1R-hsa-miR-3667-3p
chr6	39086162	+	GLP1R	hsa-miR-4433b-5p	A->G	-14.72	-16.3	Yes	Yes	Partial gain	1.58	GLP1R-hsa-miR-4433b-5p
chr6	39086162	+	GLP1R	hsa-miR-4646-3p	A->G	-23.89	-26.57	Yes	Yes	Partial gain	2.68	GLP1R-hsa-miR-4646-3p
chr6	39086162	+	GLP1R	hsa-miR-4669	A->G	-16.25	-15.53	Yes	Yes	Partial loss	0.72	GLP1R-hsa-miR-4669
chr6	39086162	+	GLP1R	hsa-miR-4780	A->G	-12.83	-12.51	Yes	Yes	Partial loss	0.32	GLP1R-hsa-miR-4780
chr6	39086162	+	GLP1R	hsa-miR-5006-3p	A->G	-9.29	-14.44	No	Yes	Complete gain	4.44	GLP1R-hsa-miR-5006-3p
chr6	39086162	+	GLP1R	hsa-miR-5088-3p	A->G	-14.73	-15.43	Yes	Yes	Partial gain	0.7	GLP1R-hsa-miR-5088-3p
chr6	39086162	+	GLP1R	hsa-miR-567	A->G	-10.81	-13.39	Yes	Yes	Partial gain	2.58	GLP1R-hsa-miR-567
chr6	39086162	+	GLP1R	hsa-miR-574-5p	A->G	-33.22	-32.7	Yes	Yes	Partial loss	0.52	GLP1R-hsa-miR-574-5p
chr6	39086162	+	GLP1R	hsa-miR-623	A->G	-12.03	-11.74	Yes	Yes	Partial loss	0.29	GLP1R-hsa-miR-623
chr6	39086162	+	GLP1R	hsa-miR-6734-3p	A->G	-15.45	-15.23	Yes	Yes	Partial loss	0.22	GLP1R-hsa-miR-6734-3p
chr6	39086162	+	GLP1R	hsa-miR-6780b-3p	A->G	-18.63	-18.31	Yes	Yes	Partial loss	0.32	GLP1R-hsa-miR-6780b-3p
chr6	39086162	+	GLP1R	hsa-miR-6867-5p	A->G	-14.58	-13.89	Yes	Yes	Partial loss	0.69	GLP1R-hsa-miR-6867-5p
chr6	39086162	+	GLP1R	hsa-miR-6868-3p	A->G	-13.45	0	Yes	No	Complete loss	3.45	GLP1R-hsa-miR-6868-3p
chr6	53003360	-	ICK	hsa-miR-3942-3p	T->C	-3.26	-10.38	No	Yes	Complete gain	0.38	ICK-hsa-miR-3942-3p
chr6	79916337	-	ELOVL4	hsa-miR-4793-5p	G->T	-11.31	-6.47	Yes	No	Complete loss	1.31	ELOVL4-hsa-miR-4793-5p
chr6	79916337	-	ELOVL4	hsa-miR-501-5p	G->T	-11.5	-9.67	Yes	No	Complete loss	1.5	ELOVL4-hsa-miR-501-5p
chr6	99281086	-	FAXC	hsa-miR-150-5p	G->T	0	-11.67	No	Yes	Complete gain	1.67	FAXC-hsa-miR-150-5p
chr6	99281086	-	FAXC	hsa-miR-2116-3p	G->T	0	-12.81	No	Yes	Complete gain	2.81	FAXC-hsa-miR-2116-3p
chr6	99281086	-	FAXC	hsa-miR-4279	G->T	-11.81	-14.1	Yes	Yes	Partial gain	2.29	FAXC-hsa-miR-4279
chr6	99281086	-	FAXC	hsa-miR-4534	G->T	-3.17	-13.25	No	Yes	Complete gain	3.25	FAXC-hsa-miR-4534
chr6	99281086	-	FAXC	hsa-miR-4713-5p	G->T	-0.25	-14.07	No	Yes	Complete gain	4.07	FAXC-hsa-miR-4713-5p
chr6	99281086	-	FAXC	hsa-miR-532-3p	G->T	-0.15	-13.92	No	Yes	Complete gain	3.92	FAXC-hsa-miR-532-3p
chr6	99281086	-	FAXC	hsa-miR-5586-5p	G->T	-2.22	-14.71	No	Yes	Complete gain	4.71	FAXC-hsa-miR-5586-5p
chr6	99281086	-	FAXC	hsa-miR-6512-3p	G->T	0	-11.31	No	Yes	Complete gain	1.31	FAXC-hsa-miR-6512-3p
chr6	99281086	-	FAXC	hsa-miR-6720-5p	G->T	-5.98	-19.71	No	Yes	Complete gain	9.71	FAXC-hsa-miR-6720-5p
chr6	99281086	-	FAXC	hsa-miR-8082	G->T	-6.87	-16.93	No	Yes	Complete gain	6.93	FAXC-hsa-miR-8082
chr7	45714043	+	ADCY1	hsa-miR-331-3p	G->T	-11.68	0	Yes	No	Complete loss	1.68	ADCY1-hsa-miR-331-3p
chr7	57471025	+	ZNF716	hsa-miR-660-3p	C->G	-10.03	-9.58	Yes	No	Complete loss	0.03	ZNF716-hsa-miR-660-3p
chr7	57471027	+	ZNF716	hsa-miR-660-3p	T->A	-11.82	-7.33	Yes	No	Complete loss	1.82	ZNF716-hsa-miR-660-3p
chr8	117540041	+	MED30	hsa-miR-1226-5p	T->C	-6.5	-11.82	No	Yes	Complete gain	1.82	MED30-hsa-miR-1226-5p
chr8	117540041	+	MED30	hsa-miR-6734-5p	T->C	-13.61	-18.92	Yes	Yes	Partial gain	5.31	MED30-hsa-miR-6734-5p
chr8	117540041	+	MED30	hsa-miR-6834-5p	T->C	-9.07	-14.22	No	Yes	Complete gain	4.22	MED30-hsa-miR-6834-5p
chr8	85214395	+	E2F5	hsa-miR-1-3p	T->C	-12.12	-11.14	Yes	Yes	Partial loss	0.98	E2F5-hsa-miR-1-3p
chr9	105636815	+	FKTN	hsa-miR-4722-3p	T->C	-19.64	-19.76	Yes	Yes	Partial gain	0.12	FKTN-hsa-miR-4722-3p
chr9	116425695	-	ASTN2	hsa-miR-3173-3p	C->A	-9.6	-17.33	No	Yes	Complete gain	7.33	ASTN2-hsa-miR-3173-3p
chr9	116425695	-	ASTN2	hsa-miR-6746-5p	C->A	-8.82	-15.3	No	Yes	Complete gain	5.3	ASTN2-hsa-miR-6746-5p
chr9	116425695	-	ASTN2	hsa-miR-6760-5p	C->A	-4.12	-10.07	No	Yes	Complete gain	0.07	ASTN2-hsa-miR-6760-5p
chr9	116425695	-	ASTN2	hsa-miR-766-5p	C->A	-9.99	-13.95	No	Yes	Complete gain	3.95	ASTN2-hsa-miR-766-5p
chr9	130903279	-	FIBCD1	hsa-miR-1915-3p	A->G	-12.53	-17.8	Yes	Yes	Partial gain	5.27	FIBCD1-hsa-miR-1915-3p
chr9	130903279	-	FIBCD1	hsa-miR-4433a-3p	A->G	-21.66	-20.5	Yes	Yes	Partial loss	1.16	FIBCD1-hsa-miR-4433a-3p
chr9	130903279	-	FIBCD1	hsa-miR-4514	A->G	-15.97	-9.56	Yes	No	Complete loss	5.97	FIBCD1-hsa-miR-4514
chr9	130903279	-	FIBCD1	hsa-miR-4722-5p	A->G	-29.72	-30.26	Yes	Yes	Partial gain	0.54	FIBCD1-hsa-miR-4722-5p
chr9	130903279	-	FIBCD1	hsa-miR-5572	A->G	-13.63	0	Yes	No	Complete loss	3.63	FIBCD1-hsa-miR-5572
chr9	130903279	-	FIBCD1	hsa-miR-6737-5p	A->G	-24.48	-10.82	Yes	Yes	Partial loss	13.66	FIBCD1-hsa-miR-6737-5p
chr9	130903279	-	FIBCD1	hsa-miR-6754-5p	A->G	-8.78	-13.22	No	Yes	Complete gain	3.22	FIBCD1-hsa-miR-6754-5p
chr9	130903279	-	FIBCD1	hsa-miR-6764-5p	A->G	-8.59	-13.61	No	Yes	Complete gain	3.61	FIBCD1-hsa-miR-6764-5p
chr9	130903279	-	FIBCD1	hsa-miR-6808-5p	A->G	-25.77	-14.06	Yes	Yes	Partial loss	11.71	FIBCD1-hsa-miR-6808-5p
chr9	130903279	-	FIBCD1	hsa-miR-6812-5p	A->G	-15.71	0	Yes	No	Complete loss	5.71	FIBCD1-hsa-miR-6812-5p
chr9	130903279	-	FIBCD1	hsa-miR-6819-5p	A->G	-19.79	-3.53	Yes	No	Complete loss	9.79	FIBCD1-hsa-miR-6819-5p
chr9	130903279	-	FIBCD1	hsa-miR-6893-5p	A->G	-23.27	-11.66	Yes	Yes	Partial loss	11.61	FIBCD1-hsa-miR-6893-5p
chr9	130903279	-	FIBCD1	hsa-miR-940	A->G	-28.92	-19.82	Yes	Yes	Partial loss	9.1	FIBCD1-hsa-miR-940
chr9	137007609	-	ABCA2	hsa-miR-4722-5p	G->T	-15.85	-11.85	Yes	Yes	Partial loss	4	ABCA2-hsa-miR-4722-5p
chr9	137007609	-	ABCA2	hsa-miR-7112-5p	G->T	-12.33	-12.14	Yes	Yes	Partial loss	0.19	ABCA2-hsa-miR-7112-5p
chr9	137280712	+	TOR4A	hsa-miR-4516	C->T	-11.2	-13.32	Yes	Yes	Partial gain	2.12	TOR4A-hsa-miR-4516
chr9	137280712	+	TOR4A	hsa-miR-6731-5p	C->T	-17.97	-17.64	Yes	Yes	Partial loss	0.33	TOR4A-hsa-miR-6731-5p
chr9	137280712	+	TOR4A	hsa-miR-6794-5p	C->T	-20.34	-22.99	Yes	Yes	Partial gain	2.65	TOR4A-hsa-miR-6794-5p
chr9	137280712	+	TOR4A	hsa-miR-6825-5p	C->T	-17.1	-18.23	Yes	Yes	Partial gain	1.13	TOR4A-hsa-miR-6825-5p
chr9	137280712	+	TOR4A	hsa-miR-8085	C->T	-13.19	-15.23	Yes	Yes	Partial gain	2.04	TOR4A-hsa-miR-8085
chr9	137280712	+	TOR4A	hsa-miR-939-5p	C->T	-13.75	-14.3	Yes	Yes	Partial gain	0.55	TOR4A-hsa-miR-939-5p
chr9	32450143	+	ACO1	hsa-miR-1914-5p	G->A	-10.6	-11.1	Yes	Yes	Partial gain	0.5	ACO1-hsa-miR-1914-5p
chrX	65506937	+	ZC3H12B	hsa-miR-185-5p	G->T	-11.57	-15.08	Yes	Yes	Partial gain	3.51	ZC3H12B-hsa-miR-185-5p
chrX	65506937	+	ZC3H12B	hsa-miR-4306	G->T	-12.34	-14.25	Yes	Yes	Partial gain	1.91	ZC3H12B-hsa-miR-4306
chrX	65506937	+	ZC3H12B	hsa-miR-4419a	G->T	-15.99	-18.74	Yes	Yes	Partial gain	2.75	ZC3H12B-hsa-miR-4419a
chrX	65506937	+	ZC3H12B	hsa-miR-4510	G->T	-14.62	-20.55	Yes	Yes	Partial gain	5.93	ZC3H12B-hsa-miR-4510
chrX	65506937	+	ZC3H12B	hsa-miR-4644	G->T	-18.32	-21.97	Yes	Yes	Partial gain	3.65	ZC3H12B-hsa-miR-4644
chrX	65506937	+	ZC3H12B	hsa-miR-4779	G->T	-5.73	-11.51	No	Yes	Complete gain	1.51	ZC3H12B-hsa-miR-4779
chrX	65506937	+	ZC3H12B	hsa-miR-6127	G->T	-21.42	-26.68	Yes	Yes	Partial gain	5.26	ZC3H12B-hsa-miR-6127
chrX	65506937	+	ZC3H12B	hsa-miR-6129	G->T	-12.56	-16.91	Yes	Yes	Partial gain	4.35	ZC3H12B-hsa-miR-6129
chrX	65506937	+	ZC3H12B	hsa-miR-6130	G->T	-11.93	-18.17	Yes	Yes	Partial gain	6.24	ZC3H12B-hsa-miR-6130
chrX	65506937	+	ZC3H12B	hsa-miR-6133	G->T	-15.66	-20.99	Yes	Yes	Partial gain	5.33	ZC3H12B-hsa-miR-6133
chrX	65506937	+	ZC3H12B	hsa-miR-6731-5p	G->T	-15	-20.51	Yes	Yes	Partial gain	5.51	ZC3H12B-hsa-miR-6731-5p
chrX	65506937	+	ZC3H12B	hsa-miR-6758-5p	G->T	-16.96	-24.2	Yes	Yes	Partial gain	7.24	ZC3H12B-hsa-miR-6758-5p
chrX	65506937	+	ZC3H12B	hsa-miR-6760-5p	G->T	-13.66	-17.25	Yes	Yes	Partial gain	3.59	ZC3H12B-hsa-miR-6760-5p
chrX	65506937	+	ZC3H12B	hsa-miR-6766-5p	G->T	-8.47	-16.88	No	Yes	Complete gain	6.88	ZC3H12B-hsa-miR-6766-5p
chrX	65506937	+	ZC3H12B	hsa-miR-6856-5p	G->T	-19.95	-20.89	Yes	Yes	Partial gain	0.94	ZC3H12B-hsa-miR-6856-5p
chrX	65506937	+	ZC3H12B	hsa-miR-6873-5p	G->T	-13.89	-18.17	Yes	Yes	Partial gain	4.28	ZC3H12B-hsa-miR-6873-5p
chrX	65506937	+	ZC3H12B	hsa-miR-8085	G->T	-17.59	-24.78	Yes	Yes	Partial gain	7.19	ZC3H12B-hsa-miR-8085
chr20	35626105	-	CPNE1	hsa-miR-195-5p	G->A	-13.97	-11.22	Yes	Yes	Partial loss	2.75	CPNE1-hsa-miR-195-5p
chr5	177295493	+	NSD1	hsa-miR-4286	C->T	-11.61	-12.18	Yes	Yes	Partial gain	0.57	NSD1-hsa-miR-4286
chr5	177295493	+	NSD1	hsa-miR-486-3p	C->T	-10.63	-8.18	Yes	No	Complete loss	0.63	NSD1-hsa-miR-486-3p
chr5	177295493	+	NSD1	hsa-miR-6749-3p	C->T	-11.33	-11.9	Yes	Yes	Partial gain	0.57	NSD1-hsa-miR-6749-3p
chr6	33573788	-	BAK1	hsa-miR-1914-3p	G->C	-10.4	-12.65	Yes	Yes	Partial gain	2.25	BAK1-hsa-miR-1914-3p
chr10	104314281	-	ITPRIP	hsa-miR-8077	C->A	-10.15	-10.17	Yes	Yes	Partial gain	0.02	ITPRIP-hsa-miR-8077
chr10	20279927	+	PLXDC2	hsa-miR-3135b	G->T	-4.31	-12.52	No	Yes	Complete gain	2.52	PLXDC2-hsa-miR-3135b
chr10	20279927	+	PLXDC2	hsa-miR-3652	G->T	-2.47	-10.09	No	Yes	Complete gain	0.09	PLXDC2-hsa-miR-3652
chr10	20279927	+	PLXDC2	hsa-miR-4430	G->T	-6.35	-13.07	No	Yes	Complete gain	3.07	PLXDC2-hsa-miR-4430
chr10	20279927	+	PLXDC2	hsa-miR-574-5p	G->T	-19.23	-20.15	Yes	Yes	Partial gain	0.92	PLXDC2-hsa-miR-574-5p
chr1	153810014	-	GATAD2B	hsa-miR-3173-3p	G->A	-13.1	-12.38	Yes	Yes	Partial loss	0.72	GATAD2B-hsa-miR-3173-3p
chr1	153810014	-	GATAD2B	hsa-miR-4446-3p	G->A	-13.32	-13.71	Yes	Yes	Partial gain	0.39	GATAD2B-hsa-miR-4446-3p
chr1	153810014	-	GATAD2B	hsa-miR-6069	G->A	-13.32	-12.61	Yes	Yes	Partial loss	0.71	GATAD2B-hsa-miR-6069
chr1	153810014	-	GATAD2B	hsa-miR-6824-5p	G->A	-28.39	-27.67	Yes	Yes	Partial loss	0.72	GATAD2B-hsa-miR-6824-5p
chr1	153810014	-	GATAD2B	hsa-miR-6891-5p	G->A	-12.59	-11.87	Yes	Yes	Partial loss	0.72	GATAD2B-hsa-miR-6891-5p
chr1	153810014	-	GATAD2B	hsa-miR-744-5p	G->A	-22.73	-21.72	Yes	Yes	Partial loss	1.01	GATAD2B-hsa-miR-744-5p
chr1	39525803	+	BMP8A	hsa-miR-1249-5p	G->A	-10.33	-14.61	Yes	Yes	Partial gain	4.28	BMP8A-hsa-miR-1249-5p
chr1	39525803	+	BMP8A	hsa-miR-3165	G->A	-9.85	-13.02	No	Yes	Complete gain	3.02	BMP8A-hsa-miR-3165
chr1	39525803	+	BMP8A	hsa-miR-377-5p	G->A	-7.27	-11.51	No	Yes	Complete gain	1.51	BMP8A-hsa-miR-377-5p
chr1	39525803	+	BMP8A	hsa-miR-6086	G->A	-5.65	-10.49	No	Yes	Complete gain	0.49	BMP8A-hsa-miR-6086
chr1	39525803	+	BMP8A	hsa-miR-6516-5p	G->A	-10.81	-13.8	Yes	Yes	Partial gain	2.99	BMP8A-hsa-miR-6516-5p
chr17	78174720	-	TK1	hsa-miR-103a-3p	G->A	-15.41	-15.03	Yes	Yes	Partial loss	0.38	TK1-hsa-miR-103a-3p
chr17	78174720	-	TK1	hsa-miR-107	G->A	-14.51	-14.13	Yes	Yes	Partial loss	0.38	TK1-hsa-miR-107
chr17	78174720	-	TK1	hsa-miR-1249-5p	G->A	-14.43	-14.9	Yes	Yes	Partial gain	0.47	TK1-hsa-miR-1249-5p
chr17	78174720	-	TK1	hsa-miR-197-5p	G->A	-20.95	-15.84	Yes	Yes	Partial loss	5.11	TK1-hsa-miR-197-5p
chr17	78174720	-	TK1	hsa-miR-4419a	G->A	-10.47	-6.7	Yes	No	Complete loss	0.47	TK1-hsa-miR-4419a
chr17	78174720	-	TK1	hsa-miR-4736	G->A	-12.14	-12.6	Yes	Yes	Partial gain	0.46	TK1-hsa-miR-4736
chr17	78174720	-	TK1	hsa-miR-6133	G->A	-16.88	-12.85	Yes	Yes	Partial loss	4.03	TK1-hsa-miR-6133
chr17	78174720	-	TK1	hsa-miR-6792-5p	G->A	-11.68	-14.17	Yes	Yes	Partial gain	2.49	TK1-hsa-miR-6792-5p
chr17	78174720	-	TK1	hsa-miR-6797-5p	G->A	-17.47	-14.3	Yes	Yes	Partial loss	3.17	TK1-hsa-miR-6797-5p
chr17	78174720	-	TK1	hsa-miR-6820-5p	G->A	-18.35	-13.19	Yes	Yes	Partial loss	5.16	TK1-hsa-miR-6820-5p
chr19	19505498	+	GATAD2A	hsa-miR-1249-5p	C->T	-16.99	-16.77	Yes	Yes	Partial loss	0.22	GATAD2A-hsa-miR-1249-5p
chr19	19505498	+	GATAD2A	hsa-miR-1275	C->T	-14.13	-12.9	Yes	Yes	Partial loss	1.23	GATAD2A-hsa-miR-1275
chr19	19505498	+	GATAD2A	hsa-miR-3180-3p	C->T	-17.9	-17.68	Yes	Yes	Partial loss	0.22	GATAD2A-hsa-miR-3180-3p
chr19	19505498	+	GATAD2A	hsa-miR-4525	C->T	-10.3	-8.83	Yes	No	Complete loss	0.3	GATAD2A-hsa-miR-4525
chr19	19505498	+	GATAD2A	hsa-miR-4640-5p	C->T	-11.74	-10.56	Yes	Yes	Partial loss	1.18	GATAD2A-hsa-miR-4640-5p
chr19	19505498	+	GATAD2A	hsa-miR-4665-5p	C->T	-15.22	-13	Yes	Yes	Partial loss	2.22	GATAD2A-hsa-miR-4665-5p
chr19	19505498	+	GATAD2A	hsa-miR-4706	C->T	-15.38	-15.15	Yes	Yes	Partial loss	0.23	GATAD2A-hsa-miR-4706
chr19	19505498	+	GATAD2A	hsa-miR-4723-5p	C->T	-11.91	-11.69	Yes	Yes	Partial loss	0.22	GATAD2A-hsa-miR-4723-5p
chr19	19505498	+	GATAD2A	hsa-miR-4726-5p	C->T	-14.58	-13.41	Yes	Yes	Partial loss	1.17	GATAD2A-hsa-miR-4726-5p
chr19	19505498	+	GATAD2A	hsa-miR-4745-5p	C->T	-13.38	-13.16	Yes	Yes	Partial loss	0.22	GATAD2A-hsa-miR-4745-5p
chr19	19505498	+	GATAD2A	hsa-miR-5010-5p	C->T	-11.2	-10.98	Yes	Yes	Partial loss	0.22	GATAD2A-hsa-miR-5010-5p
chr19	19505498	+	GATAD2A	hsa-miR-6133	C->T	-12.82	-12.6	Yes	Yes	Partial loss	0.22	GATAD2A-hsa-miR-6133
chr19	19505498	+	GATAD2A	hsa-miR-6762-5p	C->T	-17.57	-13.95	Yes	Yes	Partial loss	3.62	GATAD2A-hsa-miR-6762-5p
chr19	19505498	+	GATAD2A	hsa-miR-6787-5p	C->T	-15.62	-15.4	Yes	Yes	Partial loss	0.22	GATAD2A-hsa-miR-6787-5p
chr19	19505498	+	GATAD2A	hsa-miR-6797-5p	C->T	-14.25	-14.03	Yes	Yes	Partial loss	0.22	GATAD2A-hsa-miR-6797-5p
chr19	19505498	+	GATAD2A	hsa-miR-6816-5p	C->T	-11.45	-10.56	Yes	Yes	Partial loss	0.89	GATAD2A-hsa-miR-6816-5p
chr19	19505498	+	GATAD2A	hsa-miR-6825-5p	C->T	-17.6	-17.38	Yes	Yes	Partial loss	0.22	GATAD2A-hsa-miR-6825-5p
chr19	19505498	+	GATAD2A	hsa-miR-6827-5p	C->T	-12.79	-12.52	Yes	Yes	Partial loss	0.27	GATAD2A-hsa-miR-6827-5p
chr19	19505498	+	GATAD2A	hsa-miR-6845-5p	C->T	-11.18	-9.16	Yes	No	Complete loss	1.18	GATAD2A-hsa-miR-6845-5p
chr19	19505498	+	GATAD2A	hsa-miR-6870-5p	C->T	-18.2	-17.98	Yes	Yes	Partial loss	0.22	GATAD2A-hsa-miR-6870-5p
chr19	19505498	+	GATAD2A	hsa-miR-7106-5p	C->T	-18.57	-18.35	Yes	Yes	Partial loss	0.22	GATAD2A-hsa-miR-7106-5p
chr19	19505498	+	GATAD2A	hsa-miR-7111-5p	C->T	-20.54	-20.32	Yes	Yes	Partial loss	0.22	GATAD2A-hsa-miR-7111-5p
chr22	20442057	-	KLHL22	hsa-miR-615-3p	G->A	-10.89	-11.6	Yes	Yes	Partial gain	0.71	KLHL22-hsa-miR-615-3p
chr4	40816077	-	APBB2	hsa-miR-526b-5p	C->T	-9.92	-10.31	No	Yes	Complete gain	0.31	APBB2-hsa-miR-526b-5p
chr8	37698782	+	ZNF703	hsa-miR-1207-5p	G->T	-21.11	-21.01	Yes	Yes	Partial loss	0.1	ZNF703-hsa-miR-1207-5p
chr8	37698782	+	ZNF703	hsa-miR-1233-5p	G->T	-14.62	-17.26	Yes	Yes	Partial gain	2.64	ZNF703-hsa-miR-1233-5p
chr8	37698782	+	ZNF703	hsa-miR-1293	G->T	-10.95	-4.86	Yes	No	Complete loss	0.95	ZNF703-hsa-miR-1293
chr8	37698782	+	ZNF703	hsa-miR-2110	G->T	-15.6	-14.03	Yes	Yes	Partial loss	1.57	ZNF703-hsa-miR-2110
chr8	37698782	+	ZNF703	hsa-miR-296-3p	G->T	-22.67	-14.18	Yes	Yes	Partial loss	8.49	ZNF703-hsa-miR-296-3p
chr8	37698782	+	ZNF703	hsa-miR-30c-1-3p	G->T	-15.08	-13.15	Yes	Yes	Partial loss	1.93	ZNF703-hsa-miR-30c-1-3p
chr8	37698782	+	ZNF703	hsa-miR-4271	G->T	-22.12	-20.7	Yes	Yes	Partial loss	1.42	ZNF703-hsa-miR-4271
chr8	37698782	+	ZNF703	hsa-miR-4446-3p	G->T	-12.42	-9.15	Yes	No	Complete loss	2.42	ZNF703-hsa-miR-4446-3p
chr8	37698782	+	ZNF703	hsa-miR-4492	G->T	-13.45	-9.92	Yes	No	Complete loss	3.45	ZNF703-hsa-miR-4492
chr8	37698782	+	ZNF703	hsa-miR-4498	G->T	-20.18	-14.98	Yes	Yes	Partial loss	5.2	ZNF703-hsa-miR-4498
chr8	37698782	+	ZNF703	hsa-miR-4505	G->T	-17.56	-13.23	Yes	Yes	Partial loss	4.33	ZNF703-hsa-miR-4505
chr8	37698782	+	ZNF703	hsa-miR-4725-3p	G->T	-19.87	-19.16	Yes	Yes	Partial loss	0.71	ZNF703-hsa-miR-4725-3p
chr8	37698782	+	ZNF703	hsa-miR-4763-3p	G->T	-24.1	-19.21	Yes	Yes	Partial loss	4.89	ZNF703-hsa-miR-4763-3p
chr8	37698782	+	ZNF703	hsa-miR-491-5p	G->T	-15.01	-8.83	Yes	No	Complete loss	5.01	ZNF703-hsa-miR-491-5p
chr8	37698782	+	ZNF703	hsa-miR-5001-5p	G->T	-17.65	-14.31	Yes	Yes	Partial loss	3.34	ZNF703-hsa-miR-5001-5p
chr8	37698782	+	ZNF703	hsa-miR-5589-5p	G->T	-17.35	-8.32	Yes	No	Complete loss	7.35	ZNF703-hsa-miR-5589-5p
chr8	37698782	+	ZNF703	hsa-miR-5787	G->T	-18.56	-15.41	Yes	Yes	Partial loss	3.15	ZNF703-hsa-miR-5787
chr8	37698782	+	ZNF703	hsa-miR-6731-5p	G->T	-11.07	-6.12	Yes	No	Complete loss	1.07	ZNF703-hsa-miR-6731-5p
chr8	37698782	+	ZNF703	hsa-miR-6745	G->T	-13.95	-6.99	Yes	No	Complete loss	3.95	ZNF703-hsa-miR-6745
chr8	37698782	+	ZNF703	hsa-miR-6756-5p	G->T	-28.08	-27.41	Yes	Yes	Partial loss	0.67	ZNF703-hsa-miR-6756-5p
chr8	37698782	+	ZNF703	hsa-miR-6766-5p	G->T	-13.17	-8.46	Yes	No	Complete loss	3.17	ZNF703-hsa-miR-6766-5p
chr8	37698782	+	ZNF703	hsa-miR-6776-5p	G->T	-16.25	-11.37	Yes	Yes	Partial loss	4.88	ZNF703-hsa-miR-6776-5p
chr8	37698782	+	ZNF703	hsa-miR-6778-5p	G->T	-15.54	-5.76	Yes	No	Complete loss	5.54	ZNF703-hsa-miR-6778-5p
chr8	37698782	+	ZNF703	hsa-miR-6779-5p	G->T	-28.82	-18.04	Yes	Yes	Partial loss	10.78	ZNF703-hsa-miR-6779-5p
chr8	37698782	+	ZNF703	hsa-miR-6780a-5p	G->T	-15.36	-14.18	Yes	Yes	Partial loss	1.18	ZNF703-hsa-miR-6780a-5p
chr8	37698782	+	ZNF703	hsa-miR-6780b-5p	G->T	-28.66	-20.47	Yes	Yes	Partial loss	8.19	ZNF703-hsa-miR-6780b-5p
chr8	37698782	+	ZNF703	hsa-miR-762	G->T	-23.65	-17.68	Yes	Yes	Partial loss	5.97	ZNF703-hsa-miR-762
chr8	37698782	+	ZNF703	hsa-miR-92a-2-5p	G->T	-16.92	-16.03	Yes	Yes	Partial loss	0.89	ZNF703-hsa-miR-92a-2-5p
chr9	131495913	+	PRRC2B	hsa-miR-6779-5p	C->T	-15.71	-14.43	Yes	Yes	Partial loss	1.28	PRRC2B-hsa-miR-6779-5p
chr9	131495913	+	PRRC2B	hsa-miR-6812-5p	C->T	-13.19	-12.21	Yes	Yes	Partial loss	0.98	PRRC2B-hsa-miR-6812-5p
chr1	16231886	-	RSG1	hsa-miR-670-5p	C->T	0	-12.42	No	Yes	Complete gain	2.42	RSG1-hsa-miR-670-5p
chr1	16231886	-	RSG1	hsa-miR-6749-3p	C->T	-3.34	-16.59	No	Yes	Complete gain	6.59	RSG1-hsa-miR-6749-3p
chr1	16231886	-	RSG1	hsa-miR-7113-3p	C->T	-9.94	-22.72	No	Yes	Complete gain	12.72	RSG1-hsa-miR-7113-3p
chr1	45510915	+	MMACHC	hsa-miR-3174	A->G	-11.21	-10.91	Yes	Yes	Partial loss	0.3	MMACHC-hsa-miR-3174
chr16	1768867	+	MAPK8IP3	hsa-miR-2861	A->G	-25.66	-26.39	Yes	Yes	Partial gain	0.73	MAPK8IP3-hsa-miR-2861
chr16	1768867	+	MAPK8IP3	hsa-miR-4467	A->G	-12.52	-14.29	Yes	Yes	Partial gain	1.77	MAPK8IP3-hsa-miR-4467
chr16	1768867	+	MAPK8IP3	hsa-miR-4505	A->G	-17.18	-20	Yes	Yes	Partial gain	2.82	MAPK8IP3-hsa-miR-4505
chr16	1768867	+	MAPK8IP3	hsa-miR-5787	A->G	-19.76	-23	Yes	Yes	Partial gain	3.24	MAPK8IP3-hsa-miR-5787
chr16	1768867	+	MAPK8IP3	hsa-miR-6816-5p	A->G	-18.78	-21.7	Yes	Yes	Partial gain	2.92	MAPK8IP3-hsa-miR-6816-5p
chr17	10680977	-	SCO1	hsa-miR-6883-5p	C->T	-7.37	-15.81	No	Yes	Complete gain	5.81	SCO1-hsa-miR-6883-5p
chr17	49049510	+	IGF2BP1	hsa-miR-214-5p	C->T	-16.38	-15.77	Yes	Yes	Partial loss	0.61	IGF2BP1-hsa-miR-214-5p
chr17	49049510	+	IGF2BP1	hsa-miR-4763-5p	C->T	-18.09	-17.6	Yes	Yes	Partial loss	0.49	IGF2BP1-hsa-miR-4763-5p
chr17	49049510	+	IGF2BP1	hsa-miR-585-5p	C->T	-10.2	-14	Yes	Yes	Partial gain	3.8	IGF2BP1-hsa-miR-585-5p
chr17	49049510	+	IGF2BP1	hsa-miR-6747-3p	C->T	-13.52	-13.93	Yes	Yes	Partial gain	0.41	IGF2BP1-hsa-miR-6747-3p
chr17	49049510	+	IGF2BP1	hsa-miR-3692-5p	C->T	-20.02	0	Yes	No	Complete loss	10.02	IGF2BP1-hsa-miR-3692-5p
chr1	84235367	+	PRKACB	hsa-miR-373-3p	A->G	-9.54	-10.92	No	Yes	Complete gain	0.92	PRKACB-hsa-miR-373-3p
chr19	17306384	+	MRPL34	hsa-miR-3675-5p	C->T	-11.36	-8.46	Yes	No	Complete loss	1.36	MRPL34-hsa-miR-3675-5p
chr19	18444657	-	ELL	hsa-miR-769-3p	G->T	0	-10.3	No	Yes	Complete gain	0.3	ELL-hsa-miR-769-3p
chr19	35313463	+	MAG	hsa-miR-4419a	G->T	-14.67	-8.48	Yes	No	Complete loss	4.67	MAG-hsa-miR-4419a
chr19	35313463	+	MAG	hsa-miR-6133	G->T	-16.17	-9.38	Yes	No	Complete loss	6.17	MAG-hsa-miR-6133
chr19	38305307	-	YIF1B	hsa-miR-103a-3p	G->A	-12.38	-11.05	Yes	Yes	Partial loss	1.33	YIF1B-hsa-miR-103a-3p
chr19	38305307	-	YIF1B	hsa-miR-16-5p	G->A	-11.38	-7.98	Yes	No	Complete loss	1.38	YIF1B-hsa-miR-16-5p
chr19	38305307	-	YIF1B	hsa-miR-4767	G->A	-19.63	-11.86	Yes	Yes	Partial loss	7.77	YIF1B-hsa-miR-4767
chr19	38305307	-	YIF1B	hsa-miR-6499-5p	G->A	-10.31	-7.66	Yes	No	Complete loss	0.31	YIF1B-hsa-miR-6499-5p
chr19	5688318	+	HSD11B1L	hsa-miR-185-5p	T->C	-11.02	-6.27	Yes	No	Complete loss	1.02	HSD11B1L-hsa-miR-185-5p
chr19	5688318	+	HSD11B1L	hsa-miR-23a-5p	T->C	-18.04	-19.96	Yes	Yes	Partial gain	1.92	HSD11B1L-hsa-miR-23a-5p
chr19	5688318	+	HSD11B1L	hsa-miR-23b-5p	T->C	-8.65	-10.56	No	Yes	Complete gain	0.56	HSD11B1L-hsa-miR-23b-5p
chr19	5688318	+	HSD11B1L	hsa-miR-4306	T->C	-11.03	-6.32	Yes	No	Complete loss	1.03	HSD11B1L-hsa-miR-4306
chr19	5688318	+	HSD11B1L	hsa-miR-4326	T->C	-8.56	-10.45	No	Yes	Complete gain	0.45	HSD11B1L-hsa-miR-4326
chr19	5688318	+	HSD11B1L	hsa-miR-4534	T->C	0	-11.82	No	Yes	Complete gain	1.82	HSD11B1L-hsa-miR-4534
chr19	5688318	+	HSD11B1L	hsa-miR-4665-5p	T->C	-16.77	-15.22	Yes	Yes	Partial loss	1.55	HSD11B1L-hsa-miR-4665-5p
chr19	5688318	+	HSD11B1L	hsa-miR-615-5p	T->C	-11.34	-13.26	Yes	Yes	Partial gain	1.92	HSD11B1L-hsa-miR-615-5p
chr19	5688318	+	HSD11B1L	hsa-miR-6808-5p	T->C	-11.43	-9.78	Yes	No	Complete loss	1.43	HSD11B1L-hsa-miR-6808-5p
chr19	5688318	+	HSD11B1L	hsa-miR-4644	T->C	-10.09	0	Yes	No	Complete loss	0.09	HSD11B1L-hsa-miR-4644
chr22	31204752	+	RNF185	hsa-miR-4283	T->C	-2	-11	No	Yes	Complete gain	1	RNF185-hsa-miR-4283
chr22	31204752	+	RNF185	hsa-miR-892c-5p	T->C	0	-13.76	No	Yes	Complete gain	3.76	RNF185-hsa-miR-892c-5p
chr22	31204752	+	RNF185	hsa-miR-92a-2-5p	T->C	-2.17	-11.9	No	Yes	Complete gain	1.9	RNF185-hsa-miR-92a-2-5p
chr22	42510832	-	RRP7A	hsa-miR-3192-5p	C->T	-14.01	-3.81	Yes	No	Complete loss	4.01	RRP7A-hsa-miR-3192-5p
chr22	42510832	-	RRP7A	hsa-miR-331-3p	C->T	-21.05	-6.49	Yes	No	Complete loss	11.05	RRP7A-hsa-miR-331-3p
chr22	42510832	-	RRP7A	hsa-miR-6875-5p	C->T	-7.01	-12.36	No	Yes	Complete gain	2.36	RRP7A-hsa-miR-6875-5p
chr3	158097947	-	SHOX2	hsa-miR-1292-5p	T->G	-9.67	-16.4	No	Yes	Complete gain	6.4	SHOX2-hsa-miR-1292-5p
chr3	58318385	+	RPP14	hsa-miR-3136-3p	C->T	-13.3	-4.83	Yes	No	Complete loss	3.3	RPP14-hsa-miR-3136-3p
chr3	58318385	+	RPP14	hsa-miR-4514	C->T	-7.92	-11.57	No	Yes	Complete gain	1.57	RPP14-hsa-miR-4514
chr3	58318385	+	RPP14	hsa-miR-4692	C->T	-10.72	-15.77	Yes	Yes	Partial gain	5.05	RPP14-hsa-miR-4692
chr3	58318385	+	RPP14	hsa-miR-4701-5p	C->T	-12.73	-14.57	Yes	Yes	Partial gain	1.84	RPP14-hsa-miR-4701-5p
chr3	58318385	+	RPP14	hsa-miR-4755-3p	C->T	-8.43	-12.51	No	Yes	Complete gain	2.51	RPP14-hsa-miR-4755-3p
chr3	58318385	+	RPP14	hsa-miR-326	C->T	-17.44	0	Yes	No	Complete loss	7.44	RPP14-hsa-miR-326
chr7	132130440	-	PLXNA4	hsa-miR-6744-5p	G->T	-10.95	-8.42	Yes	No	Complete loss	0.95	PLXNA4-hsa-miR-6744-5p
chr7	74232015	-	RFC2	hsa-miR-498	C->T	-18.61	-20.74	Yes	Yes	Partial gain	2.13	RFC2-hsa-miR-498
chr7	74232015	-	RFC2	hsa-miR-544b	C->T	-7.18	-14.65	No	Yes	Complete gain	4.65	RFC2-hsa-miR-544b
chr7	74232015	-	RFC2	hsa-miR-6765-5p	C->T	-10.42	-14.07	Yes	Yes	Partial gain	3.65	RFC2-hsa-miR-6765-5p
chr7	74232015	-	RFC2	hsa-miR-149-5p	C->T	-13.13	0	Yes	No	Complete loss	3.13	RFC2-hsa-miR-149-5p
chr7	74232015	-	RFC2	hsa-miR-593-5p	C->T	-21.92	0	Yes	No	Complete loss	11.92	RFC2-hsa-miR-593-5p
chr10	103598219	-	SH3PXD2A	hsa-miR-6751-5p	G->A	-13.26	-12.24	Yes	Yes	Partial loss	1.02	SH3PXD2A-hsa-miR-6751-5p
chr10	103598219	-	SH3PXD2A	hsa-miR-6803-5p	G->A	-10.96	-12.74	Yes	Yes	Partial gain	1.78	SH3PXD2A-hsa-miR-6803-5p
chr10	18677812	+	ARL5B	hsa-miR-1249-5p	T->C	-8.69	-10.17	No	Yes	Complete gain	0.17	ARL5B-hsa-miR-1249-5p
chr10	18677812	+	ARL5B	hsa-miR-4534	T->C	-15.69	-16.87	Yes	Yes	Partial gain	1.18	ARL5B-hsa-miR-4534
chr10	18677812	+	ARL5B	hsa-miR-4728-5p	T->C	-10.78	-13.72	Yes	Yes	Partial gain	2.94	ARL5B-hsa-miR-4728-5p
chr10	18677812	+	ARL5B	hsa-miR-6799-5p	T->C	-15.33	-16.51	Yes	Yes	Partial gain	1.18	ARL5B-hsa-miR-6799-5p
chr10	27196498	-	ACBD5	hsa-miR-665	G->C	-10.97	-10.27	Yes	Yes	Partial loss	0.7	ACBD5-hsa-miR-665
chr10	30313463	-	MTPAP	hsa-miR-4494	C->T	-11.95	-12.73	Yes	Yes	Partial gain	0.78	MTPAP-hsa-miR-4494
chr10	30313463	-	MTPAP	hsa-miR-6840-3p	C->T	-18.19	-16.83	Yes	Yes	Partial loss	1.36	MTPAP-hsa-miR-6840-3p
chr10	70423219	+	EIF4EBP2	hsa-miR-4436a	G->A	-2.37	-15.64	No	Yes	Complete gain	5.64	EIF4EBP2-hsa-miR-4436a
chr10	70423219	+	EIF4EBP2	hsa-miR-6815-5p	G->A	-1.58	-12.01	No	Yes	Complete gain	2.01	EIF4EBP2-hsa-miR-6815-5p
chr10	70423219	+	EIF4EBP2	hsa-miR-6865-5p	G->A	-7.82	-20.24	No	Yes	Complete gain	10.24	EIF4EBP2-hsa-miR-6865-5p
chr10	85601573	-	GRID1	hsa-miR-2276-5p	C->A	-17.17	-7.37	Yes	No	Complete loss	7.17	GRID1-hsa-miR-2276-5p
chr11	12944039	+	TEAD1	hsa-miR-124-3p	C->T	-13.1	0	Yes	No	Complete loss	3.1	TEAD1-hsa-miR-124-3p
chr11	1555005	-	DUSP8	hsa-miR-298	T->C	-15.57	-14.18	Yes	Yes	Partial loss	1.39	DUSP8-hsa-miR-298
chr11	78171347	-	KCTD21	hsa-let-7e-5p	T->C	-15.56	-15.73	Yes	Yes	Partial gain	0.17	KCTD21-hsa-let-7e-5p
chr11	78171347	-	KCTD21	hsa-miR-1294	T->C	-10.37	-11.09	Yes	Yes	Partial gain	0.72	KCTD21-hsa-miR-1294
chr11	78171347	-	KCTD21	hsa-miR-196a-5p	T->C	-11.44	-11.6	Yes	Yes	Partial gain	0.16	KCTD21-hsa-miR-196a-5p
chr11	78171347	-	KCTD21	hsa-miR-196b-5p	T->C	-10.44	-10.6	Yes	Yes	Partial gain	0.16	KCTD21-hsa-miR-196b-5p
chr11	78171347	-	KCTD21	hsa-miR-296-3p	T->C	-12.24	-11.61	Yes	Yes	Partial loss	0.63	KCTD21-hsa-miR-296-3p
chr11	78171347	-	KCTD21	hsa-miR-3927-3p	T->C	-11.54	-11.4	Yes	Yes	Partial loss	0.14	KCTD21-hsa-miR-3927-3p
chr11	78171347	-	KCTD21	hsa-miR-4458	T->C	-13.68	-13.85	Yes	Yes	Partial gain	0.17	KCTD21-hsa-miR-4458
chr11	78171347	-	KCTD21	hsa-miR-4534	T->C	-13.67	-11.27	Yes	Yes	Partial loss	2.4	KCTD21-hsa-miR-4534
chr11	78171347	-	KCTD21	hsa-miR-6831-5p	T->C	-14.09	-14.25	Yes	Yes	Partial gain	0.16	KCTD21-hsa-miR-6831-5p
chr11	78171347	-	KCTD21	hsa-miR-8082	T->C	-11.57	-9.17	Yes	No	Complete loss	1.57	KCTD21-hsa-miR-8082
chr12	128706368	+	TMEM132C	hsa-miR-1976	G->A	-13.87	-12.42	Yes	Yes	Partial loss	1.45	TMEM132C-hsa-miR-1976
chr12	4303596	+	CCND2	hsa-miR-6797-5p	A->G	-14.05	-14.21	Yes	Yes	Partial gain	0.16	CCND2-hsa-miR-6797-5p
chr12	4303596	+	CCND2	hsa-miR-6891-5p	A->G	-12.71	-12.87	Yes	Yes	Partial gain	0.16	CCND2-hsa-miR-6891-5p
chr12	4303596	+	CCND2	hsa-miR-765	A->G	-12.85	-13.01	Yes	Yes	Partial gain	0.16	CCND2-hsa-miR-765
chr12	47783117	-	HDAC7	hsa-miR-5008-3p	T->G	-10.74	-10.69	Yes	Yes	Partial loss	0.05	HDAC7-hsa-miR-5008-3p
chr12	47783117	-	HDAC7	hsa-miR-6737-3p	T->G	-10.74	-10.59	Yes	Yes	Partial loss	0.15	HDAC7-hsa-miR-6737-3p
chr12	47783117	-	HDAC7	hsa-miR-7157-3p	T->G	-16.34	-17.59	Yes	Yes	Partial gain	1.25	HDAC7-hsa-miR-7157-3p
chr12	47844639	-	VDR	hsa-miR-4731-5p	G->T	-10.37	-10.45	Yes	Yes	Partial gain	0.08	VDR-hsa-miR-4731-5p
chr12	47844639	-	VDR	hsa-miR-6736-5p	G->T	-10.78	-10.91	Yes	Yes	Partial gain	0.13	VDR-hsa-miR-6736-5p
chr12	47844639	-	VDR	hsa-miR-6756-5p	G->T	-22.17	-20.94	Yes	Yes	Partial loss	1.23	VDR-hsa-miR-6756-5p
chr12	47844639	-	VDR	hsa-miR-6880-5p	G->T	-16.46	-16.59	Yes	Yes	Partial gain	0.13	VDR-hsa-miR-6880-5p
chr12	69579227	+	FRS2	hsa-miR-6870-3p	C->T	-13.49	-14.04	Yes	Yes	Partial gain	0.55	FRS2-hsa-miR-6870-3p
chr12	69579424	+	FRS2	hsa-miR-5579-3p	A->G	-10.36	-1.92	Yes	No	Complete loss	0.36	FRS2-hsa-miR-5579-3p
chr12	69579424	+	FRS2	hsa-miR-590-5p	A->G	-10.87	-2.32	Yes	No	Complete loss	0.87	FRS2-hsa-miR-590-5p
chr12	74540292	+	ATXN7L3B	hsa-miR-1301-3p	C->G	0	-10.06	No	Yes	Complete gain	0.06	ATXN7L3B-hsa-miR-1301-3p
chr12	74540292	+	ATXN7L3B	hsa-miR-6879-5p	C->G	0	-11.09	No	Yes	Complete gain	1.09	ATXN7L3B-hsa-miR-6879-5p
chr12	76352305	-	OSBPL8	hsa-miR-181b-5p	C->A	-19.42	-19.65	Yes	Yes	Partial gain	0.23	OSBPL8-hsa-miR-181b-5p
chr14	60710481	-	SIX4	hsa-miR-3064-5p	G->T	-10.91	-11.04	Yes	Yes	Partial gain	0.13	SIX4-hsa-miR-3064-5p
chr14	60710481	-	SIX4	hsa-miR-664a-5p	G->T	-3.6	-10.32	No	Yes	Complete gain	0.32	SIX4-hsa-miR-664a-5p
chr14	60710481	-	SIX4	hsa-miR-130b-3p	G->T	-10.07	0	Yes	No	Complete loss	0.07	SIX4-hsa-miR-130b-3p
chr15	32734087	+	GREM1	hsa-miR-4778-3p	G->A	-10.36	-9.82	Yes	No	Complete loss	0.36	GREM1-hsa-miR-4778-3p
chr15	52551245	-	ARPP19	hsa-miR-548aj-5p	T->C	-11.02	-8.51	Yes	No	Complete loss	1.02	ARPP19-hsa-miR-548aj-5p
chr15	52551245	-	ARPP19	hsa-miR-548g-5p	T->C	-10.97	-8.51	Yes	No	Complete loss	0.97	ARPP19-hsa-miR-548g-5p
chr15	52551245	-	ARPP19	hsa-miR-548x-5p	T->C	-10.97	-8.51	Yes	No	Complete loss	0.97	ARPP19-hsa-miR-548x-5p
chr10	127451600	+	DOCK1	hsa-miR-183-5p	C->T	-13.41	-19.06	Yes	Yes	Partial gain	5.65	DOCK1-hsa-miR-183-5p
chr10	18675286	+	ARL5B	hsa-miR-4728-3p	G->A	-9.16	-10.32	No	Yes	Complete gain	0.32	ARL5B-hsa-miR-4728-3p
chr10	18675286	+	ARL5B	hsa-miR-6071	G->A	-19.64	-21.85	Yes	Yes	Partial gain	2.21	ARL5B-hsa-miR-6071
chr1	113977077	+	HIPK1	hsa-miR-6744-5p	G->T	-12.46	-12.65	Yes	Yes	Partial gain	0.19	HIPK1-hsa-miR-6744-5p
chr1	113977077	+	HIPK1	hsa-miR-6849-5p	G->T	-10.25	-9.89	Yes	No	Complete loss	0.25	HIPK1-hsa-miR-6849-5p
chr1	113977077	+	HIPK1	hsa-miR-6894-5p	G->T	-13.56	-13.87	Yes	Yes	Partial gain	0.31	HIPK1-hsa-miR-6894-5p
chr1	113977077	+	HIPK1	hsa-miR-7154-3p	G->T	-13.86	-14.17	Yes	Yes	Partial gain	0.31	HIPK1-hsa-miR-7154-3p
chr1	113977077	+	HIPK1	hsa-miR-765	G->T	-11.76	-11.98	Yes	Yes	Partial gain	0.22	HIPK1-hsa-miR-765
chr1	113977077	+	HIPK1	hsa-miR-766-5p	G->T	-10.66	-10.88	Yes	Yes	Partial gain	0.22	HIPK1-hsa-miR-766-5p
chr1	113977077	+	HIPK1	hsa-miR-7847-3p	G->T	-20.15	-20.48	Yes	Yes	Partial gain	0.33	HIPK1-hsa-miR-7847-3p
chr1	154270355	+	UBAP2L	hsa-miR-484	T->C	-13.37	-13.18	Yes	Yes	Partial loss	0.19	UBAP2L-hsa-miR-484
chr14	72562901	+	RGS6	hsa-miR-1321	C->T	-7.22	-17.2	No	Yes	Complete gain	7.2	RGS6-hsa-miR-1321
chr14	72562901	+	RGS6	hsa-miR-3192-5p	C->T	-5.72	-14.98	No	Yes	Complete gain	4.98	RGS6-hsa-miR-3192-5p
chr14	72562901	+	RGS6	hsa-miR-4739	C->T	-7.21	-17.08	No	Yes	Complete gain	7.08	RGS6-hsa-miR-4739
chr14	72562901	+	RGS6	hsa-miR-4756-5p	C->T	-5.97	-15.84	No	Yes	Complete gain	5.84	RGS6-hsa-miR-4756-5p
chr14	72562901	+	RGS6	hsa-miR-6760-5p	C->T	-8.82	-16.68	No	Yes	Complete gain	6.68	RGS6-hsa-miR-6760-5p
chr14	72562901	+	RGS6	hsa-miR-6763-5p	C->T	-9.16	-17.88	No	Yes	Complete gain	7.88	RGS6-hsa-miR-6763-5p
chr14	72562901	+	RGS6	hsa-miR-6825-5p	C->T	-10.52	-18.36	Yes	Yes	Partial gain	7.84	RGS6-hsa-miR-6825-5p
chr14	72562901	+	RGS6	hsa-miR-7106-5p	C->T	-13.58	-16.87	Yes	Yes	Partial gain	3.29	RGS6-hsa-miR-7106-5p
chr14	72562901	+	RGS6	hsa-miR-939-5p	C->T	-8.52	-19.2	No	Yes	Complete gain	9.2	RGS6-hsa-miR-939-5p
chr14	72562901	+	RGS6	hsa-miR-4731-5p	C->T	-11.09	0	Yes	No	Complete loss	1.09	RGS6-hsa-miR-4731-5p
chr14	72562901	+	RGS6	hsa-miR-5001-5p	C->T	-12.55	0	Yes	No	Complete loss	2.55	RGS6-hsa-miR-5001-5p
chr14	93183038	-	MOAP1	hsa-miR-3121-3p	C->T	-13.36	-8.85	Yes	No	Complete loss	3.36	MOAP1-hsa-miR-3121-3p
chr14	93183038	-	MOAP1	hsa-miR-890	C->T	-10.39	-4.46	Yes	No	Complete loss	0.39	MOAP1-hsa-miR-890
chr14	99675714	+	HHIPL1	hsa-miR-877-3p	G->A	-10.59	-14.62	Yes	Yes	Partial gain	4.03	HHIPL1-hsa-miR-877-3p
chr16	30399151	+	ZNF48	hsa-miR-204-5p	G->A	-13	-4.18	Yes	No	Complete loss	3	ZNF48-hsa-miR-204-5p
chr16	30399151	+	ZNF48	hsa-miR-211-5p	G->A	-14.8	-5.98	Yes	No	Complete loss	4.8	ZNF48-hsa-miR-211-5p
chr16	30399151	+	ZNF48	hsa-miR-3127-3p	G->A	-15.17	-3.96	Yes	No	Complete loss	5.17	ZNF48-hsa-miR-3127-3p
chr16	30399151	+	ZNF48	hsa-miR-3667-3p	G->A	-14.3	-5.03	Yes	No	Complete loss	4.3	ZNF48-hsa-miR-3667-3p
chr16	30399151	+	ZNF48	hsa-miR-5088-3p	G->A	-13.95	-6.93	Yes	No	Complete loss	3.95	ZNF48-hsa-miR-5088-3p
chr16	30399151	+	ZNF48	hsa-miR-623	G->A	-11.9	-7.2	Yes	No	Complete loss	1.9	ZNF48-hsa-miR-623
chr16	30399151	+	ZNF48	hsa-miR-6756-3p	G->A	-18.98	-8.1	Yes	No	Complete loss	8.98	ZNF48-hsa-miR-6756-3p
chr16	30399151	+	ZNF48	hsa-miR-6875-3p	G->A	-11.84	-9.51	Yes	No	Complete loss	1.84	ZNF48-hsa-miR-6875-3p
chr16	30399151	+	ZNF48	hsa-miR-877-3p	G->A	-12.81	-4.7	Yes	No	Complete loss	2.81	ZNF48-hsa-miR-877-3p
chr16	58046311	+	MMP15	hsa-miR-3202	G->C	0	-13.21	No	Yes	Complete gain	3.21	MMP15-hsa-miR-3202
chr16	58046311	+	MMP15	hsa-miR-4649-3p	G->C	-13.64	-12.61	Yes	Yes	Partial loss	1.03	MMP15-hsa-miR-4649-3p
chr16	58046311	+	MMP15	hsa-miR-6876-5p	G->C	0	-13.31	No	Yes	Complete gain	3.31	MMP15-hsa-miR-6876-5p
chr16	58046311	+	MMP15	hsa-miR-760	G->C	-14.53	-7.55	Yes	No	Complete loss	4.53	MMP15-hsa-miR-760
chr20	327835	+	SOX12	hsa-miR-1268a	C->A	-13.25	-13.21	Yes	Yes	Partial loss	0.04	SOX12-hsa-miR-1268a
chr20	327835	+	SOX12	hsa-miR-2355-5p	C->A	-10.45	-10.28	Yes	Yes	Partial loss	0.17	SOX12-hsa-miR-2355-5p
chr20	327835	+	SOX12	hsa-miR-3184-5p	C->A	-14.94	-14.91	Yes	Yes	Partial loss	0.03	SOX12-hsa-miR-3184-5p
chr20	327835	+	SOX12	hsa-miR-4459	C->A	-19.2	-18.38	Yes	Yes	Partial loss	0.82	SOX12-hsa-miR-4459
chr20	327835	+	SOX12	hsa-miR-541-3p	C->A	-10.01	-10.07	Yes	Yes	Partial gain	0.06	SOX12-hsa-miR-541-3p
chr20	327835	+	SOX12	hsa-miR-658	C->A	-14.81	-12.77	Yes	Yes	Partial loss	2.04	SOX12-hsa-miR-658
chr20	327835	+	SOX12	hsa-miR-665	C->A	-15.13	-16.61	Yes	Yes	Partial gain	1.48	SOX12-hsa-miR-665
chr20	327835	+	SOX12	hsa-miR-6756-5p	C->A	-25.26	-25.25	Yes	Yes	Partial loss	0.01	SOX12-hsa-miR-6756-5p
chr20	327835	+	SOX12	hsa-miR-6766-5p	C->A	-15.18	-15.24	Yes	Yes	Partial gain	0.06	SOX12-hsa-miR-6766-5p
chr20	327835	+	SOX12	hsa-miR-6798-5p	C->A	-14.4	-13.19	Yes	Yes	Partial loss	1.21	SOX12-hsa-miR-6798-5p
chr20	327835	+	SOX12	hsa-miR-6805-5p	C->A	-12.88	-13.38	Yes	Yes	Partial gain	0.5	SOX12-hsa-miR-6805-5p
chr2	208355433	+	PIKFYVE	hsa-miR-509-5p	G->T	-10.9	-4.35	Yes	No	Complete loss	0.9	PIKFYVE-hsa-miR-509-5p
chr2	208355433	+	PIKFYVE	hsa-miR-7156-3p	G->T	-19.73	0	Yes	No	Complete loss	9.73	PIKFYVE-hsa-miR-7156-3p
chr6	35833778	-	SRPK1	hsa-miR-1976	T->C	-16.49	-16.52	Yes	Yes	Partial gain	0.03	SRPK1-hsa-miR-1976
chr7	105761295	-	ATXN7L1	hsa-miR-1183	C->T	-11.39	-5.14	Yes	No	Complete loss	1.39	ATXN7L1-hsa-miR-1183
chr9	130886415	+	ABL1	hsa-miR-4492	C->A	-11.01	-6.57	Yes	No	Complete loss	1.01	ABL1-hsa-miR-4492
chr9	130886415	+	ABL1	hsa-miR-4498	C->A	-11.05	-6.61	Yes	No	Complete loss	1.05	ABL1-hsa-miR-4498
chr9	130886415	+	ABL1	hsa-miR-5001-5p	C->A	-10.96	-7.33	Yes	No	Complete loss	0.96	ABL1-hsa-miR-5001-5p
chr9	130886415	+	ABL1	hsa-miR-5591-5p	C->A	-12.49	-2.48	Yes	No	Complete loss	2.49	ABL1-hsa-miR-5591-5p
chr9	130886415	+	ABL1	hsa-miR-6827-5p	C->A	-10.49	-4.58	Yes	No	Complete loss	0.49	ABL1-hsa-miR-6827-5p
chr9	130886415	+	ABL1	hsa-miR-762	C->A	-13.75	-5.91	Yes	No	Complete loss	3.75	ABL1-hsa-miR-762
chr9	130886415	+	ABL1	hsa-miR-6825-5p	C->A	-12.19	0	Yes	No	Complete loss	2.19	ABL1-hsa-miR-6825-5p
chr9	6331188	+	TPD52L3	hsa-miR-4303	A->T	-2.77	-10.08	No	Yes	Complete gain	0.08	TPD52L3-hsa-miR-4303
chr9	6331188	+	TPD52L3	hsa-miR-6805-5p	A->T	-7.41	-13.56	No	Yes	Complete gain	3.56	TPD52L3-hsa-miR-6805-5p
chr10	1017249	+	GTPBP4	hsa-miR-16-5p	T->C	-11.39	-4.68	Yes	No	Complete loss	1.39	GTPBP4-hsa-miR-16-5p
chr11	134319014	+	GLB1L3	hsa-miR-1273g-3p	G->A	-25.89	-30.11	Yes	Yes	Partial gain	4.22	GLB1L3-hsa-miR-1273g-3p
chr11	134319014	+	GLB1L3	hsa-miR-508-5p	G->A	-13.65	-17.38	Yes	Yes	Partial gain	3.73	GLB1L3-hsa-miR-508-5p
chr11	134319014	+	GLB1L3	hsa-miR-6720-5p	G->A	-11.65	-15.26	Yes	Yes	Partial gain	3.61	GLB1L3-hsa-miR-6720-5p
chr11	134319014	+	GLB1L3	hsa-miR-766-3p	G->A	-8.15	-11.85	No	Yes	Complete gain	1.85	GLB1L3-hsa-miR-766-3p
chr11	134319014	+	GLB1L3	hsa-miR-7703	G->A	-12.11	-14.04	Yes	Yes	Partial gain	1.93	GLB1L3-hsa-miR-7703
chr1	160039004	-	KCNJ10	hsa-miR-708-3p	G->A	-11.77	-13.23	Yes	Yes	Partial gain	1.46	KCNJ10-hsa-miR-708-3p
chr1	161190850	-	ADAMTS4	hsa-miR-7977	C->G	-4.27	-10.29	No	Yes	Complete gain	0.29	ADAMTS4-hsa-miR-7977
chr1	165727886	-	TMCO1	hsa-miR-4423-5p	C->T	-9.6	-11.18	No	Yes	Complete gain	1.18	TMCO1-hsa-miR-4423-5p
chr1	165727886	-	TMCO1	hsa-miR-6501-5p	C->T	-10.3	-10.18	Yes	Yes	Partial loss	0.12	TMCO1-hsa-miR-6501-5p
chr1	17283535	+	PADI3	hsa-miR-3120-5p	C->T	-14.7	-12.81	Yes	Yes	Partial loss	1.89	PADI3-hsa-miR-3120-5p
chr11	791462	-	SLC25A22	hsa-miR-1207-5p	G->A	-13.85	-13.76	Yes	Yes	Partial loss	0.09	SLC25A22-hsa-miR-1207-5p
chr11	791462	-	SLC25A22	hsa-miR-4632-5p	G->A	-15.4	-13.12	Yes	Yes	Partial loss	2.28	SLC25A22-hsa-miR-4632-5p
chr11	791462	-	SLC25A22	hsa-miR-4763-3p	G->A	-18.64	-18.45	Yes	Yes	Partial loss	0.19	SLC25A22-hsa-miR-4763-3p
chr11	791462	-	SLC25A22	hsa-miR-6085	G->A	-18.94	-18.55	Yes	Yes	Partial loss	0.39	SLC25A22-hsa-miR-6085
chr11	791462	-	SLC25A22	hsa-miR-6721-5p	G->A	-12.63	-13.24	Yes	Yes	Partial gain	0.61	SLC25A22-hsa-miR-6721-5p
chr11	791462	-	SLC25A22	hsa-miR-6735-5p	G->A	-7.18	-11.69	No	Yes	Complete gain	1.69	SLC25A22-hsa-miR-6735-5p
chr11	791462	-	SLC25A22	hsa-miR-6813-5p	G->A	-14.02	-15.03	Yes	Yes	Partial gain	1.01	SLC25A22-hsa-miR-6813-5p
chr11	791462	-	SLC25A22	hsa-miR-6858-5p	G->A	-15.67	-13.38	Yes	Yes	Partial loss	2.29	SLC25A22-hsa-miR-6858-5p
chr11	791462	-	SLC25A22	hsa-miR-6879-5p	G->A	-6.78	-12.29	No	Yes	Complete gain	2.29	SLC25A22-hsa-miR-6879-5p
chr12	113097161	+	DTX1	hsa-miR-4743-3p	T->C	-16.49	-15.82	Yes	Yes	Partial loss	0.67	DTX1-hsa-miR-4743-3p
chr12	113097161	+	DTX1	hsa-miR-593-3p	T->C	-17.18	-17.72	Yes	Yes	Partial gain	0.54	DTX1-hsa-miR-593-3p
chr12	113097161	+	DTX1	hsa-miR-6830-3p	T->C	-11.54	-12.08	Yes	Yes	Partial gain	0.54	DTX1-hsa-miR-6830-3p
chr12	113097161	+	DTX1	hsa-miR-6888-3p	T->C	-13.36	-10.98	Yes	Yes	Partial loss	2.38	DTX1-hsa-miR-6888-3p
chr12	113097161	+	DTX1	hsa-miR-6895-3p	T->C	-13.98	-14.42	Yes	Yes	Partial gain	0.44	DTX1-hsa-miR-6895-3p
chr12	113097161	+	DTX1	hsa-miR-942-5p	T->C	-12.45	-12.91	Yes	Yes	Partial gain	0.46	DTX1-hsa-miR-942-5p
chr1	231221360	+	TRIM67	hsa-miR-1915-5p	T->G	-17.57	-17.38	Yes	Yes	Partial loss	0.19	TRIM67-hsa-miR-1915-5p
chr1	231221360	+	TRIM67	hsa-miR-4268	T->G	-5.29	-11.1	No	Yes	Complete gain	1.1	TRIM67-hsa-miR-4268
chr1	231221360	+	TRIM67	hsa-miR-502-5p	T->G	-11.77	-9.76	Yes	No	Complete loss	1.77	TRIM67-hsa-miR-502-5p
chr1	231221360	+	TRIM67	hsa-miR-6800-3p	T->G	-17.11	-21.53	Yes	Yes	Partial gain	4.42	TRIM67-hsa-miR-6800-3p
chr12	4302144	+	CCND2	hsa-miR-4419a	G->T	-10.1	-16.43	Yes	Yes	Partial gain	6.33	CCND2-hsa-miR-4419a
chr12	4302144	+	CCND2	hsa-miR-6864-3p	G->T	-12.43	-12.1	Yes	Yes	Partial loss	0.33	CCND2-hsa-miR-6864-3p
chr12	56205685	-	RNF41	hsa-miR-6808-5p	G->T	-10.94	-9.62	Yes	No	Complete loss	0.94	RNF41-hsa-miR-6808-5p
chr1	35920361	+	AGO1	hsa-miR-1226-5p	G->A	-14.58	-21.62	Yes	Yes	Partial gain	7.04	AGO1-hsa-miR-1226-5p
chr1	35920361	+	AGO1	hsa-miR-3616-3p	G->A	-9.66	-11.95	No	Yes	Complete gain	1.95	AGO1-hsa-miR-3616-3p
chr1	35920361	+	AGO1	hsa-miR-449c-5p	G->A	-13.67	-14.51	Yes	Yes	Partial gain	0.84	AGO1-hsa-miR-449c-5p
chr1	35920361	+	AGO1	hsa-miR-4524b-3p	G->A	-10.02	-10.35	Yes	Yes	Partial gain	0.33	AGO1-hsa-miR-4524b-3p
chr1	35920361	+	AGO1	hsa-miR-4695-5p	G->A	-14.19	-17.58	Yes	Yes	Partial gain	3.39	AGO1-hsa-miR-4695-5p
chr1	35920361	+	AGO1	hsa-miR-4721	G->A	-8.26	-13.3	No	Yes	Complete gain	3.3	AGO1-hsa-miR-4721
chr1	35920361	+	AGO1	hsa-miR-6808-5p	G->A	-12.43	-12.91	Yes	Yes	Partial gain	0.48	AGO1-hsa-miR-6808-5p
chr1	35920361	+	AGO1	hsa-miR-6879-5p	G->A	-10.02	-14.9	Yes	Yes	Partial gain	4.88	AGO1-hsa-miR-6879-5p
chr1	35920361	+	AGO1	hsa-miR-940	G->A	-8.42	-10.62	No	Yes	Complete gain	0.62	AGO1-hsa-miR-940
chr14	64469934	+	AKAP5	hsa-miR-7106-3p	T->C	-14.68	-14.75	Yes	Yes	Partial gain	0.07	AKAP5-hsa-miR-7106-3p
chr14	92062702	-	ATXN3	hsa-miR-149-3p	G->T	-9.77	-10.68	No	Yes	Complete gain	0.68	ATXN3-hsa-miR-149-3p
chr14	92062702	-	ATXN3	hsa-miR-3190-3p	G->T	-10.85	-10.83	Yes	Yes	Partial loss	0.02	ATXN3-hsa-miR-3190-3p
chr15	48992158	-	SECISBP2L	hsa-miR-130a-3p	G->T	0	-11.58	No	Yes	Complete gain	1.58	SECISBP2L-hsa-miR-130a-3p
chr15	48992158	-	SECISBP2L	hsa-miR-130b-3p	G->T	0	-13.68	No	Yes	Complete gain	3.68	SECISBP2L-hsa-miR-130b-3p
chr15	48992158	-	SECISBP2L	hsa-miR-3666	G->T	0	-13.08	No	Yes	Complete gain	3.08	SECISBP2L-hsa-miR-3666
chr15	48992158	-	SECISBP2L	hsa-miR-4698	G->T	0	-11.37	No	Yes	Complete gain	1.37	SECISBP2L-hsa-miR-4698
chr15	48992158	-	SECISBP2L	hsa-miR-6763-5p	G->T	-10.12	0	Yes	No	Complete loss	0.12	SECISBP2L-hsa-miR-6763-5p
chr15	89196886	+	ABHD2	hsa-miR-20b-5p	A->C	-10.21	-11.08	Yes	Yes	Partial gain	0.87	ABHD2-hsa-miR-20b-5p
chr15	89196886	+	ABHD2	hsa-miR-26a-5p	A->C	-14.93	-15.82	Yes	Yes	Partial gain	0.89	ABHD2-hsa-miR-26a-5p
chr15	89196886	+	ABHD2	hsa-miR-26b-5p	A->C	-15.63	-16.52	Yes	Yes	Partial gain	0.89	ABHD2-hsa-miR-26b-5p
chr15	89196886	+	ABHD2	hsa-miR-498	A->C	-11.72	-12.61	Yes	Yes	Partial gain	0.89	ABHD2-hsa-miR-498
chr15	89196886	+	ABHD2	hsa-miR-93-5p	A->C	-10.15	-11.02	Yes	Yes	Partial gain	0.87	ABHD2-hsa-miR-93-5p
chr16	2253219	-	RNPS1	hsa-miR-222-3p	C->G	-6.71	-10.65	No	Yes	Complete gain	0.65	RNPS1-hsa-miR-222-3p
chr16	69120407	-	CHTF8	hsa-miR-296-3p	G->T	-10.38	-9.83	Yes	No	Complete loss	0.38	CHTF8-hsa-miR-296-3p
chr16	69120407	-	CHTF8	hsa-miR-571	G->T	-14.31	-19.94	Yes	Yes	Partial gain	5.63	CHTF8-hsa-miR-571
chr16	69120407	-	CHTF8	hsa-miR-6129	G->T	-10.32	-11.4	Yes	Yes	Partial gain	1.08	CHTF8-hsa-miR-6129
chr16	69120408	-	CHTF8	hsa-miR-296-3p	G->T	-10.13	-10.73	Yes	Yes	Partial gain	0.6	CHTF8-hsa-miR-296-3p
chr16	69120408	-	CHTF8	hsa-miR-571	G->T	-14.11	-14.7	Yes	Yes	Partial gain	0.59	CHTF8-hsa-miR-571
chr16	69120408	-	CHTF8	hsa-miR-6129	G->T	-11.77	-12.56	Yes	Yes	Partial gain	0.79	CHTF8-hsa-miR-6129
chr17	18209425	+	ALKBH5	hsa-miR-1207-5p	C->T	-14.44	0	Yes	No	Complete loss	4.44	ALKBH5-hsa-miR-1207-5p
chr17	21001356	-	USP22	hsa-miR-4252	A->G	-18.89	0	Yes	No	Complete loss	8.89	USP22-hsa-miR-4252
chr17	21002938	-	USP22	hsa-let-7b-5p	C->T	-7.62	-13.69	No	Yes	Complete gain	3.69	USP22-hsa-let-7b-5p
chr17	21002938	-	USP22	hsa-miR-139-3p	C->T	-13.74	-13.9	Yes	Yes	Partial gain	0.16	USP22-hsa-miR-139-3p
chr17	21002938	-	USP22	hsa-miR-149-3p	C->T	-21.44	-23.3	Yes	Yes	Partial gain	1.86	USP22-hsa-miR-149-3p
chr17	21002938	-	USP22	hsa-miR-1827	C->T	0	-10.49	No	Yes	Complete gain	0.49	USP22-hsa-miR-1827
chr17	21002938	-	USP22	hsa-miR-328-5p	C->T	-30.96	-33.02	Yes	Yes	Partial gain	2.06	USP22-hsa-miR-328-5p
chr17	21002938	-	USP22	hsa-miR-3612	C->T	-17.04	-19.1	Yes	Yes	Partial gain	2.06	USP22-hsa-miR-3612
chr17	21002938	-	USP22	hsa-miR-4652-5p	C->T	-9.95	-10.11	No	Yes	Complete gain	0.11	USP22-hsa-miR-4652-5p
chr17	21002938	-	USP22	hsa-miR-4723-5p	C->T	-12.4	-14.45	Yes	Yes	Partial gain	2.05	USP22-hsa-miR-4723-5p
chr17	21002938	-	USP22	hsa-miR-4728-5p	C->T	-15.84	-17.9	Yes	Yes	Partial gain	2.06	USP22-hsa-miR-4728-5p
chr17	21002938	-	USP22	hsa-miR-4743-5p	C->T	-20.4	-22.26	Yes	Yes	Partial gain	1.86	USP22-hsa-miR-4743-5p
chr17	21002938	-	USP22	hsa-miR-4763-3p	C->T	-22.76	-23.06	Yes	Yes	Partial gain	0.3	USP22-hsa-miR-4763-3p
chr17	21002938	-	USP22	hsa-miR-5698	C->T	-8.81	-10.88	No	Yes	Complete gain	0.88	USP22-hsa-miR-5698
chr17	21002938	-	USP22	hsa-miR-650	C->T	-15.95	-12.61	Yes	Yes	Partial loss	3.34	USP22-hsa-miR-650
chr17	21002938	-	USP22	hsa-miR-6785-5p	C->T	-18.74	-20.79	Yes	Yes	Partial gain	2.05	USP22-hsa-miR-6785-5p
chr17	21002938	-	USP22	hsa-miR-6795-5p	C->T	-19.33	-21.59	Yes	Yes	Partial gain	2.26	USP22-hsa-miR-6795-5p
chr17	21002938	-	USP22	hsa-miR-6808-5p	C->T	-13.39	-15.84	Yes	Yes	Partial gain	2.45	USP22-hsa-miR-6808-5p
chr17	21002938	-	USP22	hsa-miR-6825-5p	C->T	-21.4	-23.46	Yes	Yes	Partial gain	2.06	USP22-hsa-miR-6825-5p
chr17	21002938	-	USP22	hsa-miR-6870-5p	C->T	-21.41	-22.67	Yes	Yes	Partial gain	1.26	USP22-hsa-miR-6870-5p
chr17	21002938	-	USP22	hsa-miR-6883-5p	C->T	-16.44	-18.9	Yes	Yes	Partial gain	2.46	USP22-hsa-miR-6883-5p
chr17	21002938	-	USP22	hsa-miR-6885-5p	C->T	-15.04	-13.8	Yes	Yes	Partial loss	1.24	USP22-hsa-miR-6885-5p
chr17	21002938	-	USP22	hsa-miR-6887-5p	C->T	-18.9	-20.96	Yes	Yes	Partial gain	2.06	USP22-hsa-miR-6887-5p
chr17	21002938	-	USP22	hsa-miR-7106-5p	C->T	-23.64	-26.8	Yes	Yes	Partial gain	3.16	USP22-hsa-miR-7106-5p
chr17	21002938	-	USP22	hsa-miR-7109-5p	C->T	-17.99	-18.37	Yes	Yes	Partial gain	0.38	USP22-hsa-miR-7109-5p
chr17	21002938	-	USP22	hsa-miR-7111-5p	C->T	-17.3	-19.05	Yes	Yes	Partial gain	1.75	USP22-hsa-miR-7111-5p
chr17	21002938	-	USP22	hsa-miR-873-3p	C->T	-13.42	-14.1	Yes	Yes	Partial gain	0.68	USP22-hsa-miR-873-3p
chr19	13778321	+	C19orf53	hsa-miR-6878-3p	G->T	-18.29	-2.52	Yes	No	Complete loss	8.29	C19orf53-hsa-miR-6878-3p
chr19	4675855	-	DPP9	hsa-miR-150-5p	T->C	0	-15.78	No	Yes	Complete gain	5.78	DPP9-hsa-miR-150-5p
chr19	4675855	-	DPP9	hsa-miR-4279	T->C	-12.21	-11.92	Yes	Yes	Partial loss	0.29	DPP9-hsa-miR-4279
chr20	20035901	-	CRNKL1	hsa-miR-548ab	T->C	-11.11	-12.23	Yes	Yes	Partial gain	1.12	CRNKL1-hsa-miR-548ab
chr20	20035901	-	CRNKL1	hsa-miR-548b-5p	T->C	-9.41	-10.53	No	Yes	Complete gain	0.53	CRNKL1-hsa-miR-548b-5p
chr20	20035901	-	CRNKL1	hsa-miR-548d-5p	T->C	-10.61	-11.73	Yes	Yes	Partial gain	1.12	CRNKL1-hsa-miR-548d-5p
chr20	20035901	-	CRNKL1	hsa-miR-548i	T->C	-9.01	-10.13	No	Yes	Complete gain	0.13	CRNKL1-hsa-miR-548i
chr20	20035901	-	CRNKL1	hsa-miR-548w	T->C	-10.91	-12.03	Yes	Yes	Partial gain	1.12	CRNKL1-hsa-miR-548w
chr20	50124059	-	TMEM189	hsa-miR-1236-5p	G->T	-19.25	-15.85	Yes	Yes	Partial loss	3.4	TMEM189-hsa-miR-1236-5p
chr20	50124059	-	TMEM189	hsa-miR-1275	G->T	-11.01	-9.51	Yes	No	Complete loss	1.01	TMEM189-hsa-miR-1275
chr20	50124059	-	TMEM189	hsa-miR-4472	G->T	-12.02	-10.51	Yes	Yes	Partial loss	1.51	TMEM189-hsa-miR-4472
chr20	50124059	-	TMEM189	hsa-miR-6810-5p	G->T	-15.43	0	Yes	No	Complete loss	5.43	TMEM189-hsa-miR-6810-5p
chr20	50876904	+	BCAS4	hsa-miR-3612	T->C	-10.25	-9.18	Yes	No	Complete loss	0.25	BCAS4-hsa-miR-3612
chr20	50876904	+	BCAS4	hsa-miR-4695-5p	T->C	-10.18	-11.72	Yes	Yes	Partial gain	1.54	BCAS4-hsa-miR-4695-5p
chr20	50876904	+	BCAS4	hsa-miR-558	T->C	-12.65	-7.5	Yes	No	Complete loss	2.65	BCAS4-hsa-miR-558
chr20	50876904	+	BCAS4	hsa-miR-520d-3p	T->C	-10.49	0	Yes	No	Complete loss	0.49	BCAS4-hsa-miR-520d-3p
chr20	58445098	+	VAPB	hsa-miR-877-3p	G->T	-16.06	-18.84	Yes	Yes	Partial gain	2.78	VAPB-hsa-miR-877-3p
chr22	21447195	+	HIC2	hsa-miR-4654	G->T	-16.67	-12.17	Yes	Yes	Partial loss	4.5	HIC2-hsa-miR-4654
chr22	21447195	+	HIC2	hsa-miR-770-5p	G->T	-12.71	-13.66	Yes	Yes	Partial gain	0.95	HIC2-hsa-miR-770-5p
chr22	21447195	+	HIC2	hsa-miR-939-5p	G->T	-12.76	-5.21	Yes	No	Complete loss	2.76	HIC2-hsa-miR-939-5p
chr22	21447870	+	HIC2	hsa-miR-4433a-3p	G->T	-18.25	-3.16	Yes	No	Complete loss	8.25	HIC2-hsa-miR-4433a-3p
chr22	21447870	+	HIC2	hsa-miR-5187-5p	G->T	-9.56	-10.53	No	Yes	Complete gain	0.53	HIC2-hsa-miR-5187-5p
chr22	21447870	+	HIC2	hsa-miR-6780b-5p	G->T	-11.14	-10.52	Yes	Yes	Partial loss	0.62	HIC2-hsa-miR-6780b-5p
chr22	21447870	+	HIC2	hsa-miR-6831-5p	G->T	0	-10.53	No	Yes	Complete gain	0.53	HIC2-hsa-miR-6831-5p
chr22	21447870	+	HIC2	hsa-miR-6894-5p	G->T	-12.12	-12.52	Yes	Yes	Partial gain	0.4	HIC2-hsa-miR-6894-5p
chr22	21447870	+	HIC2	hsa-miR-765	G->T	-11.32	-12.51	Yes	Yes	Partial gain	1.19	HIC2-hsa-miR-765
chr22	23316831	+	BCR	hsa-miR-4768-3p	G->A	-11.69	-8.51	Yes	No	Complete loss	1.69	BCR-hsa-miR-4768-3p
chr22	29695156	+	NF2	hsa-miR-326	T->C	-10.14	-11.26	Yes	Yes	Partial gain	1.12	NF2-hsa-miR-326
chr22	29695156	+	NF2	hsa-miR-330-5p	T->C	-15.09	-14.91	Yes	Yes	Partial loss	0.18	NF2-hsa-miR-330-5p
chr22	29695156	+	NF2	hsa-miR-4449	T->C	-15.63	-15.71	Yes	Yes	Partial gain	0.08	NF2-hsa-miR-4449
chr5	179082659	+	ZNF354C	hsa-miR-7-1-3p	C->A	0	-14.39	No	Yes	Complete gain	4.39	ZNF354C-hsa-miR-7-1-3p
chr6	127970189	-	PTPRK	hsa-miR-149-5p	G->T	0	-12.13	No	Yes	Complete gain	2.13	PTPRK-hsa-miR-149-5p
chr6	1612451	+	FOXC1	hsa-miR-1292-5p	T->A	-8.55	-19.36	No	Yes	Complete gain	9.36	FOXC1-hsa-miR-1292-5p
chr6	1612451	+	FOXC1	hsa-miR-139-3p	T->A	-8.11	-17.82	No	Yes	Complete gain	7.82	FOXC1-hsa-miR-139-3p
chr6	1612451	+	FOXC1	hsa-miR-3153	T->A	-10.98	-13.58	Yes	Yes	Partial gain	2.6	FOXC1-hsa-miR-3153
chr6	1612451	+	FOXC1	hsa-miR-3175	T->A	-12.92	-14.11	Yes	Yes	Partial gain	1.19	FOXC1-hsa-miR-3175
chr6	1612451	+	FOXC1	hsa-miR-4779	T->A	-12.68	-14.81	Yes	Yes	Partial gain	2.13	FOXC1-hsa-miR-4779
chr6	1612451	+	FOXC1	hsa-miR-483-5p	T->A	-15.4	-25.17	Yes	Yes	Partial gain	9.77	FOXC1-hsa-miR-483-5p
chr6	1612451	+	FOXC1	hsa-miR-6758-5p	T->A	-18.12	-13.3	Yes	Yes	Partial loss	4.82	FOXC1-hsa-miR-6758-5p
chr6	1612451	+	FOXC1	hsa-miR-6783-5p	T->A	-12.94	-12.74	Yes	Yes	Partial loss	0.2	FOXC1-hsa-miR-6783-5p
chr6	1612451	+	FOXC1	hsa-miR-6856-5p	T->A	-16.27	-15.12	Yes	Yes	Partial loss	1.15	FOXC1-hsa-miR-6856-5p
chr6	1612451	+	FOXC1	hsa-miR-7106-5p	T->A	-19.01	-28.94	Yes	Yes	Partial gain	9.93	FOXC1-hsa-miR-7106-5p
chr6	1612451	+	FOXC1	hsa-miR-765	T->A	-14.87	-17.71	Yes	Yes	Partial gain	2.84	FOXC1-hsa-miR-765
chr6	24533929	+	ALDH5A1	hsa-miR-365a-5p	G->C	-12.04	-6.25	Yes	No	Complete loss	2.04	ALDH5A1-hsa-miR-365a-5p
chr6	24533929	+	ALDH5A1	hsa-miR-365b-5p	G->C	-13.24	-7.45	Yes	No	Complete loss	3.24	ALDH5A1-hsa-miR-365b-5p
chr6	37637017	-	MDGA1	hsa-miR-8064	A->G	-9.19	-11.49	No	Yes	Complete gain	1.49	MDGA1-hsa-miR-8064
chr7	26212586	+	CBX3	hsa-miR-8485	G->T	-26.32	-26.59	Yes	Yes	Partial gain	0.27	CBX3-hsa-miR-8485
chr8	143916135	-	PLEC	hsa-miR-4651	C->T	-14.86	-16.21	Yes	Yes	Partial gain	1.35	PLEC-hsa-miR-4651
chr8	143916135	-	PLEC	hsa-miR-615-3p	C->T	-3.47	-10.06	No	Yes	Complete gain	0.06	PLEC-hsa-miR-615-3p
chr8	143916135	-	PLEC	hsa-miR-6880-5p	C->T	-10.86	-13.56	Yes	Yes	Partial gain	2.7	PLEC-hsa-miR-6880-5p
chr8	143916135	-	PLEC	hsa-miR-4487	C->T	-12.54	0	Yes	No	Complete loss	2.54	PLEC-hsa-miR-4487
chr9	128360588	+	SLC27A4	hsa-miR-4746-3p	G->T	0	-12.49	No	Yes	Complete gain	2.49	SLC27A4-hsa-miR-4746-3p
chr9	128360588	+	SLC27A4	hsa-miR-6764-3p	G->T	-13.89	-12.75	Yes	Yes	Partial loss	1.14	SLC27A4-hsa-miR-6764-3p
chr9	128360588	+	SLC27A4	hsa-miR-6824-3p	G->T	-14.59	-13.45	Yes	Yes	Partial loss	1.14	SLC27A4-hsa-miR-6824-3p
chr9	129809708	+	TOR1B	hsa-miR-371b-5p	G->T	-7.18	-11.19	No	Yes	Complete gain	1.19	TOR1B-hsa-miR-371b-5p
chr9	129809708	+	TOR1B	hsa-miR-373-5p	G->T	-9.77	-12.09	No	Yes	Complete gain	2.09	TOR1B-hsa-miR-373-5p
chrX	133302001	-	GPC4	hsa-miR-6514-3p	C->A	-10.24	-2	Yes	No	Complete loss	0.24	GPC4-hsa-miR-6514-3p
chrX	133302001	-	GPC4	hsa-miR-362-3p	C->A	-10.08	0	Yes	No	Complete loss	0.08	GPC4-hsa-miR-362-3p
chrX	27822421	+	MAGEB10	hsa-miR-4667-3p	G->A	-20.63	0	Yes	No	Complete loss	10.63	MAGEB10-hsa-miR-4667-3p
chr10	100827683	+	PAX2	hsa-miR-1237-5p	A->G	-18.8	-18.89	Yes	Yes	Partial gain	0.09	PAX2-hsa-miR-1237-5p
chr10	100827683	+	PAX2	hsa-miR-6729-5p	A->G	-10.81	-10.9	Yes	Yes	Partial gain	0.09	PAX2-hsa-miR-6729-5p
chr10	100827683	+	PAX2	hsa-miR-6805-5p	A->G	-11.63	-12.17	Yes	Yes	Partial gain	0.54	PAX2-hsa-miR-6805-5p
chr10	17796526	+	TMEM236	hsa-miR-4493	G->A	-11.25	0	Yes	No	Complete loss	1.25	TMEM236-hsa-miR-4493
chr1	152032617	-	S100A11	hsa-miR-1207-5p	C->T	-24.9	-22.34	Yes	Yes	Partial loss	2.56	S100A11-hsa-miR-1207-5p
chr1	152032617	-	S100A11	hsa-miR-4763-3p	C->T	-18.66	-19.35	Yes	Yes	Partial gain	0.69	S100A11-hsa-miR-4763-3p
chr1	152032617	-	S100A11	hsa-miR-6134	C->T	-9.33	-10.02	No	Yes	Complete gain	0.02	S100A11-hsa-miR-6134
chr1	152032617	-	S100A11	hsa-miR-7854-3p	C->T	-18.31	-19.52	Yes	Yes	Partial gain	1.21	S100A11-hsa-miR-7854-3p
chr12	119157024	+	SRRM4	hsa-miR-2113	A->T	-13.38	-13.4	Yes	Yes	Partial gain	0.02	SRRM4-hsa-miR-2113
chr12	119157024	+	SRRM4	hsa-miR-449b-3p	A->T	-12.07	-12.12	Yes	Yes	Partial gain	0.05	SRRM4-hsa-miR-449b-3p
chr1	236483975	+	EDARADD	hsa-miR-4436a	A->C	-11.32	-11.73	Yes	Yes	Partial gain	0.41	EDARADD-hsa-miR-4436a
chr1	236483975	+	EDARADD	hsa-miR-4674	A->C	-12.29	-11.58	Yes	Yes	Partial loss	0.71	EDARADD-hsa-miR-4674
chr1	236483975	+	EDARADD	hsa-miR-552-3p	A->C	-10.44	-10.88	Yes	Yes	Partial gain	0.44	EDARADD-hsa-miR-552-3p
chr12	56102099	+	ERBB3	hsa-miR-22-3p	G->T	-12.76	-9.56	Yes	No	Complete loss	2.76	ERBB3-hsa-miR-22-3p
chr12	56102099	+	ERBB3	hsa-miR-6835-5p	G->T	-7.6	-14.14	No	Yes	Complete gain	4.14	ERBB3-hsa-miR-6835-5p
chr12	57234417	+	SHMT2	hsa-miR-2861	G->A	0	-19.27	No	Yes	Complete gain	9.27	SHMT2-hsa-miR-2861
chr12	57234417	+	SHMT2	hsa-miR-4271	G->A	-10.78	-4.94	Yes	No	Complete loss	0.78	SHMT2-hsa-miR-4271
chr12	57234417	+	SHMT2	hsa-miR-4278	G->A	-8.31	-10.19	No	Yes	Complete gain	0.19	SHMT2-hsa-miR-4278
chr12	57234417	+	SHMT2	hsa-miR-4533	G->A	-13.91	-6.06	Yes	No	Complete loss	3.91	SHMT2-hsa-miR-4533
chr12	57234417	+	SHMT2	hsa-miR-4716-3p	G->A	-21.54	-23.42	Yes	Yes	Partial gain	1.88	SHMT2-hsa-miR-4716-3p
chr12	57234417	+	SHMT2	hsa-miR-4725-3p	G->A	-13.18	-7.35	Yes	No	Complete loss	3.18	SHMT2-hsa-miR-4725-3p
chr12	57234417	+	SHMT2	hsa-miR-4747-5p	G->A	-19.67	-13.13	Yes	Yes	Partial loss	6.54	SHMT2-hsa-miR-4747-5p
chr12	57234417	+	SHMT2	hsa-miR-5196-5p	G->A	-17.87	-18.27	Yes	Yes	Partial gain	0.4	SHMT2-hsa-miR-5196-5p
chr12	57234417	+	SHMT2	hsa-miR-625-5p	G->A	-12.65	-10.72	Yes	Yes	Partial loss	1.93	SHMT2-hsa-miR-625-5p
chr12	57234417	+	SHMT2	hsa-miR-6732-5p	G->A	-14.34	-16.22	Yes	Yes	Partial gain	1.88	SHMT2-hsa-miR-6732-5p
chr12	57234417	+	SHMT2	hsa-miR-6780b-5p	G->A	-13.18	-7.34	Yes	No	Complete loss	3.18	SHMT2-hsa-miR-6780b-5p
chr12	57234417	+	SHMT2	hsa-miR-6794-5p	G->A	-19.54	-17.07	Yes	Yes	Partial loss	2.47	SHMT2-hsa-miR-6794-5p
chr12	57234417	+	SHMT2	hsa-miR-6805-5p	G->A	-13.34	-10.98	Yes	Yes	Partial loss	2.36	SHMT2-hsa-miR-6805-5p
chr18	59435772	-	CCBE1	hsa-miR-3121-3p	A->C	-6.87	-10.3	No	Yes	Complete gain	0.3	CCBE1-hsa-miR-3121-3p
chr18	59435772	-	CCBE1	hsa-miR-3612	A->C	0	-17.3	No	Yes	Complete gain	7.3	CCBE1-hsa-miR-3612
chr18	59435772	-	CCBE1	hsa-miR-4443	A->C	0	-20.7	No	Yes	Complete gain	10.7	CCBE1-hsa-miR-4443
chr18	59435772	-	CCBE1	hsa-miR-650	A->C	-6.94	-14.32	No	Yes	Complete gain	4.32	CCBE1-hsa-miR-650
chr18	59435772	-	CCBE1	hsa-miR-7847-3p	A->C	-29.1	-29.6	Yes	Yes	Partial gain	0.5	CCBE1-hsa-miR-7847-3p
chr18	59435772	-	CCBE1	hsa-miR-6880-5p	A->C	-17.7	0	Yes	No	Complete loss	7.7	CCBE1-hsa-miR-6880-5p
chr1	9264918	+	H6PD	hsa-miR-124-3p	G->A	-10.68	-4.1	Yes	No	Complete loss	0.68	H6PD-hsa-miR-124-3p
chr1	9264918	+	H6PD	hsa-miR-3622a-5p	G->A	-15.7	-9.93	Yes	No	Complete loss	5.7	H6PD-hsa-miR-3622a-5p
chr1	9264918	+	H6PD	hsa-miR-4534	G->A	-8.91	-10.75	No	Yes	Complete gain	0.75	H6PD-hsa-miR-4534
chr1	9264918	+	H6PD	hsa-miR-605-3p	G->A	-12.38	-3.36	Yes	No	Complete loss	2.38	H6PD-hsa-miR-605-3p
chr19	41306653	+	HNRNPUL1	hsa-miR-1909-3p	C->T	-20.1	-7.39	Yes	No	Complete loss	10.1	HNRNPUL1-hsa-miR-1909-3p
chr19	41306653	+	HNRNPUL1	hsa-miR-4425	C->T	-20.01	-19.91	Yes	Yes	Partial loss	0.1	HNRNPUL1-hsa-miR-4425
chr19	41306653	+	HNRNPUL1	hsa-miR-4456	C->T	-12.7	0	Yes	No	Complete loss	2.7	HNRNPUL1-hsa-miR-4456
chr19	41306653	+	HNRNPUL1	hsa-miR-4763-3p	C->T	-29.9	-17.18	Yes	Yes	Partial loss	12.72	HNRNPUL1-hsa-miR-4763-3p
chr19	41306653	+	HNRNPUL1	hsa-miR-6880-5p	C->T	-23.8	-11.08	Yes	Yes	Partial loss	12.72	HNRNPUL1-hsa-miR-6880-5p
chr19	41306653	+	HNRNPUL1	hsa-miR-8059	C->T	-15.11	-0.051	Yes	No	Complete loss	5.11	HNRNPUL1-hsa-miR-8059
chr19	41306653	+	HNRNPUL1	hsa-miR-4450	C->T	-19.4	0	Yes	No	Complete loss	9.4	HNRNPUL1-hsa-miR-4450
chr20	42080809	-	PTPRT	hsa-miR-331-3p	T->A	-6.85	-12.55	No	Yes	Complete gain	2.55	PTPRT-hsa-miR-331-3p
chr20	42080809	-	PTPRT	hsa-miR-6736-3p	T->A	-4.45	-10.44	No	Yes	Complete gain	0.44	PTPRT-hsa-miR-6736-3p
chr22	20406338	+	ZNF74	hsa-miR-4493	G->T	-10.99	0	Yes	No	Complete loss	0.99	ZNF74-hsa-miR-4493
chr3	140701028	+	TRIM42	hsa-miR-934	C->T	-11.39	-11.42	Yes	Yes	Partial gain	0.03	TRIM42-hsa-miR-934
chr5	177457279	-	DBN1	hsa-miR-3125	G->T	-12.99	-12.39	Yes	Yes	Partial loss	0.6	DBN1-hsa-miR-3125
chr5	177457279	-	DBN1	hsa-miR-583	G->T	-11.96	-11.32	Yes	Yes	Partial loss	0.64	DBN1-hsa-miR-583
chr5	177457279	-	DBN1	hsa-miR-1914-5p	G->T	-10.73	0	Yes	No	Complete loss	0.73	DBN1-hsa-miR-1914-5p
chr6	32186270	-	PBX2	hsa-miR-1908-5p	G->T	-10.2	-3.86	Yes	No	Complete loss	0.2	PBX2-hsa-miR-1908-5p
chr6	32186270	-	PBX2	hsa-miR-6816-5p	G->T	-11.85	-12.41	Yes	Yes	Partial gain	0.56	PBX2-hsa-miR-6816-5p
chr6	73195473	+	KCNQ5	hsa-miR-5194	C->A	-10.04	-5.78	Yes	No	Complete loss	0.04	KCNQ5-hsa-miR-5194
chr7	155308507	+	INSIG1	hsa-miR-106b-5p	C->G	-7.24	-10.18	No	Yes	Complete gain	0.18	INSIG1-hsa-miR-106b-5p
chr7	155308507	+	INSIG1	hsa-miR-20a-5p	C->G	-10.14	-10.91	Yes	Yes	Partial gain	0.77	INSIG1-hsa-miR-20a-5p
chr7	155308507	+	INSIG1	hsa-miR-24-3p	C->G	0	-10.36	No	Yes	Complete gain	0.36	INSIG1-hsa-miR-24-3p
chr7	17794042	-	SNX13	hsa-miR-21-3p	G->T	-11.73	-13.64	Yes	Yes	Partial gain	1.91	SNX13-hsa-miR-21-3p
chr9	27948717	-	LINGO2	hsa-miR-2115-5p	C->A	-14.93	-17.25	Yes	Yes	Partial gain	2.32	LINGO2-hsa-miR-2115-5p
chr9	27948717	-	LINGO2	hsa-miR-1976	C->A	-15.53	0	Yes	No	Complete loss	5.53	LINGO2-hsa-miR-1976
chr9	27948717	-	LINGO2	hsa-miR-370-3p	C->A	-13.33	0	Yes	No	Complete loss	3.33	LINGO2-hsa-miR-370-3p
chr9	27948717	-	LINGO2	hsa-miR-5193	C->A	-10.83	0	Yes	No	Complete loss	0.83	LINGO2-hsa-miR-5193
chr9	27948717	-	LINGO2	hsa-miR-660-3p	C->A	-16.43	0	Yes	No	Complete loss	6.43	LINGO2-hsa-miR-660-3p
chr9	27948717	-	LINGO2	hsa-miR-6893-3p	C->A	-13.92	0	Yes	No	Complete loss	3.92	LINGO2-hsa-miR-6893-3p
chr1	23088272	-	LUZP1	hsa-miR-214-3p	G->T	-10.75	0	Yes	No	Complete loss	0.75	LUZP1-hsa-miR-214-3p
chr1	23088272	-	LUZP1	hsa-miR-3619-5p	G->T	-12.85	0	Yes	No	Complete loss	2.85	LUZP1-hsa-miR-3619-5p
chr1	23088272	-	LUZP1	hsa-miR-4428	G->T	-19.25	0	Yes	No	Complete loss	9.25	LUZP1-hsa-miR-4428
chr1	23088272	-	LUZP1	hsa-miR-6894-5p	G->T	-20.29	0	Yes	No	Complete loss	10.29	LUZP1-hsa-miR-6894-5p
chr8	18535256	-	PSD3	hsa-miR-216a-5p	G->A	-12.94	-8.57	Yes	No	Complete loss	2.94	PSD3-hsa-miR-216a-5p
chr8	2005544	+	KBTBD11	hsa-miR-5008-3p	T->C	-9.11	-11.26	No	Yes	Complete gain	1.26	KBTBD11-hsa-miR-5008-3p
chr8	2005544	+	KBTBD11	hsa-miR-6747-3p	T->C	-14.57	-16.47	Yes	Yes	Partial gain	1.9	KBTBD11-hsa-miR-6747-3p
chrX	129592294	+	OCRL	hsa-miR-646	C->A	-12.7	0	Yes	No	Complete loss	2.7	OCRL-hsa-miR-646
chrX	133217005	-	TFDP3	hsa-miR-4446-5p	A->C	-12.09	-8.53	Yes	No	Complete loss	2.09	TFDP3-hsa-miR-4446-5p
chrX	133217005	-	TFDP3	hsa-miR-4755-5p	A->C	-11.85	-7.47	Yes	No	Complete loss	1.85	TFDP3-hsa-miR-4755-5p
chrX	133217005	-	TFDP3	hsa-miR-5006-3p	A->C	-12.51	-8.32	Yes	No	Complete loss	2.51	TFDP3-hsa-miR-5006-3p
chrX	134428101	+	PHF6	hsa-miR-20b-5p	G->A	0	-13.34	No	Yes	Complete gain	3.34	PHF6-hsa-miR-20b-5p
chrX	30243532	+	MAGEB4	hsa-miR-204-5p	A->C	-11.4	-6.42	Yes	No	Complete loss	1.4	MAGEB4-hsa-miR-204-5p
chrX	30243532	+	MAGEB4	hsa-miR-211-5p	A->C	-11.4	-6.41	Yes	No	Complete loss	1.4	MAGEB4-hsa-miR-211-5p
chrX	30243532	+	MAGEB4	hsa-miR-4755-5p	A->C	-11.73	-6.53	Yes	No	Complete loss	1.73	MAGEB4-hsa-miR-4755-5p
chrX	30243532	+	MAGEB4	hsa-miR-5006-3p	A->C	-13.03	-7.83	Yes	No	Complete loss	3.03	MAGEB4-hsa-miR-5006-3p
chrX	47975909	-	ZNF182	hsa-miR-1825	C->A	-14.96	-14.3	Yes	Yes	Partial loss	0.66	ZNF182-hsa-miR-1825
chrX	47975929	-	ZNF182	hsa-miR-1825	T->G	-12.29	-12.83	Yes	Yes	Partial gain	0.54	ZNF182-hsa-miR-1825
chrX	47975929	-	ZNF182	hsa-miR-431-5p	T->G	-10.83	-6.14	Yes	No	Complete loss	0.83	ZNF182-hsa-miR-431-5p
chrX	47975929	-	ZNF182	hsa-miR-626	T->G	-5.89	-10.29	No	Yes	Complete gain	0.29	ZNF182-hsa-miR-626
chrX	47975929	-	ZNF182	hsa-miR-6876-3p	T->G	-18.83	-23.07	Yes	Yes	Partial gain	4.24	ZNF182-hsa-miR-6876-3p
chrX	64186010	-	AMER1	hsa-miR-765	G->A	-11.25	0	Yes	No	Complete loss	1.25	AMER1-hsa-miR-765
chrX	64189731	-	AMER1	hsa-miR-4716-3p	A->C	-12.41	-12.26	Yes	Yes	Partial loss	0.15	AMER1-hsa-miR-4716-3p
chrX	64189731	-	AMER1	hsa-miR-6165	A->C	-18.26	-13.94	Yes	Yes	Partial loss	4.32	AMER1-hsa-miR-6165
chrX	64189731	-	AMER1	hsa-miR-6510-5p	A->C	-11.61	-7.97	Yes	No	Complete loss	1.61	AMER1-hsa-miR-6510-5p
chrX	64189731	-	AMER1	hsa-miR-6735-5p	A->C	-16.2	-17.57	Yes	Yes	Partial gain	1.37	AMER1-hsa-miR-6735-5p
chrX	64189731	-	AMER1	hsa-miR-6794-5p	A->C	0	-10.7	No	Yes	Complete gain	0.7	AMER1-hsa-miR-6794-5p
chrX	64189731	-	AMER1	hsa-miR-6845-5p	A->C	-10.96	-7.26	Yes	No	Complete loss	0.96	AMER1-hsa-miR-6845-5p
chrX	64189731	-	AMER1	hsa-miR-7106-5p	A->C	-19.36	-15.04	Yes	Yes	Partial loss	4.32	AMER1-hsa-miR-7106-5p
chrX	64189731	-	AMER1	hsa-miR-765	A->C	-12.89	-8.52	Yes	No	Complete loss	2.89	AMER1-hsa-miR-765
chrX	64189731	-	AMER1	hsa-miR-7843-5p	A->C	-10.07	-7.99	Yes	No	Complete loss	0.07	AMER1-hsa-miR-7843-5p
chrX	73004548	+	PABPC1L2B	hsa-miR-4644	A->C	-11.6	-2.76	Yes	No	Complete loss	1.6	PABPC1L2B-hsa-miR-4644
chrX	73004682	+	PABPC1L2B	hsa-miR-3175	G->T	-11.62	-13.05	Yes	Yes	Partial gain	1.43	PABPC1L2B-hsa-miR-3175
chrX	73004682	+	PABPC1L2B	hsa-miR-6777-5p	G->T	-17.15	-18.51	Yes	Yes	Partial gain	1.36	PABPC1L2B-hsa-miR-6777-5p
chrX	73004682	+	PABPC1L2B	hsa-miR-6889-5p	G->T	-17.15	-18.51	Yes	Yes	Partial gain	1.36	PABPC1L2B-hsa-miR-6889-5p
chr15	63267448	+	RAB8B	hsa-miR-548w	T->C	-9.6	-11.42	No	Yes	Complete gain	1.42	RAB8B-hsa-miR-548w
chr16	29781263	+	ZG16	hsa-miR-6881-3p	A->G	-6	-11.1	No	Yes	Complete gain	1.1	ZG16-hsa-miR-6881-3p
chr16	29811088	+	MAZ	hsa-miR-1249-5p	G->A	-13.1	-20.58	Yes	Yes	Partial gain	7.48	MAZ-hsa-miR-1249-5p
chr16	29811088	+	MAZ	hsa-miR-1273h-5p	G->A	-4.9	-13.05	No	Yes	Complete gain	3.05	MAZ-hsa-miR-1273h-5p
chr16	29811088	+	MAZ	hsa-miR-296-3p	G->A	-9.53	-12.53	No	Yes	Complete gain	2.53	MAZ-hsa-miR-296-3p
chr16	29811088	+	MAZ	hsa-miR-3151-5p	G->A	-18.81	-17.21	Yes	Yes	Partial loss	1.6	MAZ-hsa-miR-3151-5p
chr16	29811088	+	MAZ	hsa-miR-3689a-3p	G->A	-7.55	-13.61	No	Yes	Complete gain	3.61	MAZ-hsa-miR-3689a-3p
chr16	29811088	+	MAZ	hsa-miR-3689b-3p	G->A	-5.25	-11.31	No	Yes	Complete gain	1.31	MAZ-hsa-miR-3689b-3p
chr16	29811088	+	MAZ	hsa-miR-3689c	G->A	-4.89	-12.61	No	Yes	Complete gain	2.61	MAZ-hsa-miR-3689c
chr16	29811088	+	MAZ	hsa-miR-4447	G->A	-10.33	-8.41	Yes	No	Complete loss	0.33	MAZ-hsa-miR-4447
chr16	29811088	+	MAZ	hsa-miR-4472	G->A	-13.48	-13.68	Yes	Yes	Partial gain	0.2	MAZ-hsa-miR-4472
chr16	29811088	+	MAZ	hsa-miR-4728-5p	G->A	-11.56	-14.03	Yes	Yes	Partial gain	2.47	MAZ-hsa-miR-4728-5p
chr16	29811088	+	MAZ	hsa-miR-491-5p	G->A	-11.71	-9.51	Yes	No	Complete loss	1.71	MAZ-hsa-miR-491-5p
chr16	29811088	+	MAZ	hsa-miR-6732-5p	G->A	-11.66	-20.54	Yes	Yes	Partial gain	8.88	MAZ-hsa-miR-6732-5p
chr16	29811088	+	MAZ	hsa-miR-6742-5p	G->A	-20.21	-16.48	Yes	Yes	Partial loss	3.73	MAZ-hsa-miR-6742-5p
chr16	29811088	+	MAZ	hsa-miR-6796-5p	G->A	-17.56	-15.43	Yes	Yes	Partial loss	2.13	MAZ-hsa-miR-6796-5p
chr16	29811088	+	MAZ	hsa-miR-6797-5p	G->A	-16.66	-23.67	Yes	Yes	Partial gain	7.01	MAZ-hsa-miR-6797-5p
chr16	29811088	+	MAZ	hsa-miR-6799-5p	G->A	-11.15	-18.36	Yes	Yes	Partial gain	7.21	MAZ-hsa-miR-6799-5p
chr16	29811088	+	MAZ	hsa-miR-6835-5p	G->A	-2.24	-13.18	No	Yes	Complete gain	3.18	MAZ-hsa-miR-6835-5p
chr16	29811088	+	MAZ	hsa-miR-6862-5p	G->A	-15.88	-12.98	Yes	Yes	Partial loss	2.9	MAZ-hsa-miR-6862-5p
chr16	29811088	+	MAZ	hsa-miR-6883-5p	G->A	-15.12	-23.46	Yes	Yes	Partial gain	8.34	MAZ-hsa-miR-6883-5p
chr16	29811088	+	MAZ	hsa-miR-7106-5p	G->A	-14.66	-16.57	Yes	Yes	Partial gain	1.91	MAZ-hsa-miR-7106-5p
chr16	29811088	+	MAZ	hsa-miR-7112-5p	G->A	-14.05	-10.51	Yes	Yes	Partial loss	3.54	MAZ-hsa-miR-7112-5p
chr16	29811088	+	MAZ	hsa-miR-4652-5p	G->A	-11.24	0	Yes	No	Complete loss	1.24	MAZ-hsa-miR-4652-5p
chr17	15502761	-	TVP23C	hsa-miR-340-3p	T->C	0	-17.74	No	Yes	Complete gain	7.74	TVP23C-hsa-miR-340-3p
chr17	15502761	-	TVP23C	hsa-miR-4684-5p	T->C	-2.07	-11.14	No	Yes	Complete gain	1.14	TVP23C-hsa-miR-4684-5p
chr17	15502761	-	TVP23C	hsa-miR-6827-3p	T->C	-22.04	-26.55	Yes	Yes	Partial gain	4.51	TVP23C-hsa-miR-6827-3p
chr17	40134586	+	MSL1	hsa-miR-539-5p	C->T	-3.04	-10.04	No	Yes	Complete gain	0.04	MSL1-hsa-miR-539-5p
chr18	58749461	+	MALT1	hsa-miR-7150	T->C	-14.79	-16.36	Yes	Yes	Partial gain	1.57	MALT1-hsa-miR-7150
chr18	58749461	+	MALT1	hsa-miR-6124	T->C	-14.12	0	Yes	No	Complete loss	4.12	MALT1-hsa-miR-6124
chr20	36255908	+	AAR2	hsa-miR-6823-5p	T->C	-15.82	-10.13	Yes	Yes	Partial loss	5.69	AAR2-hsa-miR-6823-5p
chr20	49904104	-	SPATA2	hsa-miR-4713-5p	T->A	-12.71	-16.82	Yes	Yes	Partial gain	4.11	SPATA2-hsa-miR-4713-5p
chr20	49904104	-	SPATA2	hsa-miR-629-3p	T->A	-16.9	-20.5	Yes	Yes	Partial gain	3.6	SPATA2-hsa-miR-629-3p
chr20	49904104	-	SPATA2	hsa-miR-6867-3p	T->A	-12.52	-16.63	Yes	Yes	Partial gain	4.11	SPATA2-hsa-miR-6867-3p
chr21	26923901	-	ADAMTS5	hsa-miR-127-5p	T->C	-16.03	-15.55	Yes	Yes	Partial loss	0.48	ADAMTS5-hsa-miR-127-5p
chr21	26923901	-	ADAMTS5	hsa-miR-27a-3p	T->C	-10.42	-8.13	Yes	No	Complete loss	0.42	ADAMTS5-hsa-miR-27a-3p
chr21	26923901	-	ADAMTS5	hsa-miR-27b-3p	T->C	-15.02	-12.73	Yes	Yes	Partial loss	2.29	ADAMTS5-hsa-miR-27b-3p
chr21	26923901	-	ADAMTS5	hsa-miR-7843-3p	T->C	-10.96	-10.53	Yes	Yes	Partial loss	0.43	ADAMTS5-hsa-miR-7843-3p
chr3	165187001	-	SLITRK3	hsa-miR-122-5p	G->T	-14.33	-12.44	Yes	Yes	Partial loss	1.89	SLITRK3-hsa-miR-122-5p
chr3	165187418	-	SLITRK3	hsa-miR-3177-5p	T->C	-11.79	0	Yes	No	Complete loss	1.79	SLITRK3-hsa-miR-3177-5p
chr3	170891419	-	EIF5A2	hsa-miR-4777-3p	A->C	-10.77	-10.32	Yes	Yes	Partial loss	0.45	EIF5A2-hsa-miR-4777-3p
chr3	170891419	-	EIF5A2	hsa-miR-578	A->C	-14.95	-14.33	Yes	Yes	Partial loss	0.62	EIF5A2-hsa-miR-578
chr3	170891419	-	EIF5A2	hsa-miR-6831-3p	A->C	-11.85	-11.16	Yes	Yes	Partial loss	0.69	EIF5A2-hsa-miR-6831-3p
chr3	170891419	-	EIF5A2	hsa-miR-6837-3p	A->C	-13.8	0	Yes	No	Complete loss	3.8	EIF5A2-hsa-miR-6837-3p
chr3	185081606	-	C3orf70	hsa-miR-4738-3p	A->G	-13.04	-12.82	Yes	Yes	Partial loss	0.22	C3orf70-hsa-miR-4738-3p
chr3	185629894	+	SENP2	hsa-miR-4525	T->C	0	-10.51	No	Yes	Complete gain	0.51	SENP2-hsa-miR-4525
chr3	185629894	+	SENP2	hsa-miR-5703	T->C	-9.96	-11.84	No	Yes	Complete gain	1.84	SENP2-hsa-miR-5703
chr3	185629894	+	SENP2	hsa-miR-6825-5p	T->C	0	-12.05	No	Yes	Complete gain	2.05	SENP2-hsa-miR-6825-5p
chr3	188876988	+	LPP	hsa-miR-5186	C->A	-10.64	0	Yes	No	Complete loss	0.64	LPP-hsa-miR-5186
chr3	194688755	+	FAM43A	hsa-miR-4458	G->T	-4.33	-10.02	No	Yes	Complete gain	0.02	FAM43A-hsa-miR-4458
chr4	2938150	-	NOP14	hsa-miR-4459	T->G	-12.48	-15.81	Yes	Yes	Partial gain	3.33	NOP14-hsa-miR-4459
chr7	108573367	+	DNAJB9	hsa-miR-6077	C->A	-11.05	-9.86	Yes	No	Complete loss	1.05	DNAJB9-hsa-miR-6077
chr7	114691910	+	FOXP2	hsa-miR-129-5p	C->A	-10.84	-10.29	Yes	Yes	Partial loss	0.55	FOXP2-hsa-miR-129-5p
chr7	114691910	+	FOXP2	hsa-miR-2467-3p	C->A	-21.78	-18.92	Yes	Yes	Partial loss	2.86	FOXP2-hsa-miR-2467-3p
chr7	114691910	+	FOXP2	hsa-miR-507	C->A	-13.14	-12.78	Yes	Yes	Partial loss	0.36	FOXP2-hsa-miR-507
chr7	114691910	+	FOXP2	hsa-miR-557	C->A	-15.46	-15.1	Yes	Yes	Partial loss	0.36	FOXP2-hsa-miR-557
chr7	114691910	+	FOXP2	hsa-miR-6516-5p	C->A	-14.1	-14.41	Yes	Yes	Partial gain	0.31	FOXP2-hsa-miR-6516-5p
chr7	129168231	+	TSPAN33	hsa-miR-484	C->T	-4.72	-14.92	No	Yes	Complete gain	4.92	TSPAN33-hsa-miR-484
chr7	130322919	+	CPA4	hsa-miR-6807-5p	C->T	-13.09	-7.29	Yes	No	Complete loss	3.09	CPA4-hsa-miR-6807-5p
chr7	143355722	-	FAM131B	hsa-miR-1207-5p	A->C	-21.11	-29.09	Yes	Yes	Partial gain	7.98	FAM131B-hsa-miR-1207-5p
chr7	143355722	-	FAM131B	hsa-miR-3190-3p	A->C	-10.9	-12.03	Yes	Yes	Partial gain	1.13	FAM131B-hsa-miR-3190-3p
chr7	143355722	-	FAM131B	hsa-miR-3202	A->C	-15.83	-14.77	Yes	Yes	Partial loss	1.06	FAM131B-hsa-miR-3202
chr7	143355722	-	FAM131B	hsa-miR-3934-5p	A->C	-8.44	-14.28	No	Yes	Complete gain	4.28	FAM131B-hsa-miR-3934-5p
chr7	143355722	-	FAM131B	hsa-miR-4763-3p	A->C	-19.48	-27.44	Yes	Yes	Partial gain	7.96	FAM131B-hsa-miR-4763-3p
chr7	143355722	-	FAM131B	hsa-miR-6132	A->C	-12.09	-18.38	Yes	Yes	Partial gain	6.29	FAM131B-hsa-miR-6132
chr7	143355722	-	FAM131B	hsa-miR-6808-5p	A->C	-9.74	-14.38	No	Yes	Complete gain	4.38	FAM131B-hsa-miR-6808-5p
chr7	143355722	-	FAM131B	hsa-miR-6836-5p	A->C	-7.29	-13.38	No	Yes	Complete gain	3.38	FAM131B-hsa-miR-6836-5p
chr7	143355722	-	FAM131B	hsa-miR-6893-5p	A->C	0	-19.17	No	Yes	Complete gain	9.17	FAM131B-hsa-miR-6893-5p
chr7	143355722	-	FAM131B	hsa-miR-4533	A->C	-14.52	0	Yes	No	Complete loss	4.52	FAM131B-hsa-miR-4533
chr7	155463034	+	EN2	hsa-miR-4291	A->C	-4.21	-10.14	No	Yes	Complete gain	0.14	EN2-hsa-miR-4291
chr7	155463034	+	EN2	hsa-miR-4520-2-3p	A->C	-5.19	-11	No	Yes	Complete gain	1	EN2-hsa-miR-4520-2-3p
chr7	155463034	+	EN2	hsa-miR-5009-5p	A->C	-5.81	-11.76	No	Yes	Complete gain	1.76	EN2-hsa-miR-5009-5p
chr8	124312136	-	TMEM65	hsa-miR-766-3p	A->C	-11.8	-6.05	Yes	No	Complete loss	1.8	TMEM65-hsa-miR-766-3p
chr8	124312136	-	TMEM65	hsa-miR-7703	A->C	-4.41	-12.37	No	Yes	Complete gain	2.37	TMEM65-hsa-miR-7703
chr8	13025811	+	KIAA1456	hsa-miR-4768-3p	C->T	-10.48	-4.83	Yes	No	Complete loss	0.48	KIAA1456-hsa-miR-4768-3p
chr8	13025811	+	KIAA1456	hsa-miR-6856-5p	C->T	-10.26	-10.55	Yes	Yes	Partial gain	0.29	KIAA1456-hsa-miR-6856-5p
chr8	13025982	+	KIAA1456	hsa-miR-5096	A->C	-12.76	-15.54	Yes	Yes	Partial gain	2.78	KIAA1456-hsa-miR-5096
chr8	18530115	-	PSD3	hsa-miR-4459	G->T	-10.24	-10.32	Yes	Yes	Partial gain	0.08	PSD3-hsa-miR-4459
chr8	18531311	-	PSD3	hsa-miR-597-3p	C->A	-10.03	-3.59	Yes	No	Complete loss	0.03	PSD3-hsa-miR-597-3p
chr8	18534510	-	PSD3	hsa-let-7b-5p	G->T	-6.94	-15.82	No	Yes	Complete gain	5.82	PSD3-hsa-let-7b-5p
chr8	18534510	-	PSD3	hsa-miR-4759	G->T	-2.48	-11.83	No	Yes	Complete gain	1.83	PSD3-hsa-miR-4759
chr8	18535565	-	PSD3	hsa-miR-3664-3p	G->T	-16.23	-16.5	Yes	Yes	Partial gain	0.27	PSD3-hsa-miR-3664-3p
chr8	19404874	-	CSGALNACT1	hsa-miR-199a-5p	G->A	-16.49	-17.14	Yes	Yes	Partial gain	0.65	CSGALNACT1-hsa-miR-199a-5p
chr8	19404874	-	CSGALNACT1	hsa-miR-199b-5p	G->A	-11.39	-12.04	Yes	Yes	Partial gain	0.65	CSGALNACT1-hsa-miR-199b-5p
chr8	19404874	-	CSGALNACT1	hsa-miR-3925-3p	G->A	-15.16	-14.03	Yes	Yes	Partial loss	1.13	CSGALNACT1-hsa-miR-3925-3p
chr8	19404874	-	CSGALNACT1	hsa-miR-4691-5p	G->A	-9.87	-10.78	No	Yes	Complete gain	0.78	CSGALNACT1-hsa-miR-4691-5p
chr8	2003455	+	KBTBD11	hsa-miR-6737-3p	C->T	-18.87	-4.07	Yes	No	Complete loss	8.87	KBTBD11-hsa-miR-6737-3p
chr8	28023170	-	NUGGC	hsa-miR-1273e	C->T	-13.94	-17.35	Yes	Yes	Partial gain	3.41	NUGGC-hsa-miR-1273e
chr8	28023170	-	NUGGC	hsa-miR-377-5p	C->T	-17.24	-13.5	Yes	Yes	Partial loss	3.74	NUGGC-hsa-miR-377-5p
chr8	28023170	-	NUGGC	hsa-miR-4537	C->T	-13.27	-14.56	Yes	Yes	Partial gain	1.29	NUGGC-hsa-miR-4537
chr8	28023170	-	NUGGC	hsa-miR-4731-5p	C->T	0	-18.89	No	Yes	Complete gain	8.89	NUGGC-hsa-miR-4731-5p
chr8	28023170	-	NUGGC	hsa-miR-5589-5p	C->T	0	-15.07	No	Yes	Complete gain	5.07	NUGGC-hsa-miR-5589-5p
chr8	28023170	-	NUGGC	hsa-miR-6086	C->T	-15.99	-12.79	Yes	Yes	Partial loss	3.2	NUGGC-hsa-miR-6086
chr8	28023170	-	NUGGC	hsa-miR-619-5p	C->T	-15.32	-16.31	Yes	Yes	Partial gain	0.99	NUGGC-hsa-miR-619-5p
chr8	28023170	-	NUGGC	hsa-miR-6499-3p	C->T	-16.7	-13.83	Yes	Yes	Partial loss	2.87	NUGGC-hsa-miR-6499-3p
chr8	28023170	-	NUGGC	hsa-miR-6516-5p	C->T	-14.34	-11.76	Yes	Yes	Partial loss	2.58	NUGGC-hsa-miR-6516-5p
chr8	28023170	-	NUGGC	hsa-miR-6880-5p	C->T	0	-17.61	No	Yes	Complete gain	7.61	NUGGC-hsa-miR-6880-5p
chr8	28023170	-	NUGGC	hsa-miR-7847-3p	C->T	-1.6	-23.41	No	Yes	Complete gain	13.41	NUGGC-hsa-miR-7847-3p
chr8	33500268	+	MAK16	hsa-miR-6868-3p	T->G	-9.16	-11.64	No	Yes	Complete gain	1.64	MAK16-hsa-miR-6868-3p
chr8	37860916	-	RAB11FIP1	hsa-miR-548ah-5p	G->T	-10.15	-11.69	Yes	Yes	Partial gain	1.54	RAB11FIP1-hsa-miR-548ah-5p
chr8	56163292	-	PLAG1	hsa-miR-103a-3p	A->C	-8	-11.02	No	Yes	Complete gain	1.02	PLAG1-hsa-miR-103a-3p
chr8	56163292	-	PLAG1	hsa-miR-107	A->C	-8	-11.02	No	Yes	Complete gain	1.02	PLAG1-hsa-miR-107
chr8	56163292	-	PLAG1	hsa-miR-6838-5p	A->C	-13.27	-15.65	Yes	Yes	Partial gain	2.38	PLAG1-hsa-miR-6838-5p
chr8	90625292	-	TMEM64	hsa-miR-548ah-3p	T->G	-11.57	-8.34	Yes	No	Complete loss	1.57	TMEM64-hsa-miR-548ah-3p
chr8	90625292	-	TMEM64	hsa-miR-548aq-3p	T->G	-11.57	-8.75	Yes	No	Complete loss	1.57	TMEM64-hsa-miR-548aq-3p
chr8	90625292	-	TMEM64	hsa-miR-548j-3p	T->G	-12.61	-9.76	Yes	No	Complete loss	2.61	TMEM64-hsa-miR-548j-3p
chr9	14082219	-	NFIB	hsa-miR-302a-3p	A->T	-12.5	-7.48	Yes	No	Complete loss	2.5	NFIB-hsa-miR-302a-3p
chr9	14082219	-	NFIB	hsa-miR-302b-3p	A->T	-11.5	-7.38	Yes	No	Complete loss	1.5	NFIB-hsa-miR-302b-3p
chr9	14082219	-	NFIB	hsa-miR-302c-3p	A->T	-11.5	-6.49	Yes	No	Complete loss	1.5	NFIB-hsa-miR-302c-3p
chr9	14082219	-	NFIB	hsa-miR-302d-3p	A->T	-12.8	-9.89	Yes	No	Complete loss	2.8	NFIB-hsa-miR-302d-3p
chr9	14082219	-	NFIB	hsa-miR-302e	A->T	-11.05	-11.11	Yes	Yes	Partial gain	0.06	NFIB-hsa-miR-302e
chr9	14082219	-	NFIB	hsa-miR-373-3p	A->T	-11.35	-6.29	Yes	No	Complete loss	1.35	NFIB-hsa-miR-373-3p
chr9	14082219	-	NFIB	hsa-miR-520a-3p	A->T	-14.25	-13.81	Yes	Yes	Partial loss	0.44	NFIB-hsa-miR-520a-3p
chr9	14082219	-	NFIB	hsa-miR-520b	A->T	-16.11	-15.76	Yes	Yes	Partial loss	0.35	NFIB-hsa-miR-520b
chr9	14082219	-	NFIB	hsa-miR-520c-3p	A->T	-16.45	-16.1	Yes	Yes	Partial loss	0.35	NFIB-hsa-miR-520c-3p
chr9	14082219	-	NFIB	hsa-miR-520d-3p	A->T	-13.06	-12.71	Yes	Yes	Partial loss	0.35	NFIB-hsa-miR-520d-3p
chr9	14082219	-	NFIB	hsa-miR-520e	A->T	-15.89	-15.45	Yes	Yes	Partial loss	0.44	NFIB-hsa-miR-520e
chr9	16412126	-	BNC2	hsa-miR-4723-3p	A->C	-11.43	-5.7	Yes	No	Complete loss	1.43	BNC2-hsa-miR-4723-3p
chr9	16412126	-	BNC2	hsa-miR-7113-3p	A->C	-7.3	-12.62	No	Yes	Complete gain	2.62	BNC2-hsa-miR-7113-3p
chr9	16412357	-	BNC2	hsa-miR-6867-5p	A->C	-7.89	-14.75	No	Yes	Complete gain	4.75	BNC2-hsa-miR-6867-5p
chr9	16412707	-	BNC2	hsa-miR-185-5p	G->T	-11.05	-7.16	Yes	No	Complete loss	1.05	BNC2-hsa-miR-185-5p
chr9	16412707	-	BNC2	hsa-miR-3175	G->T	-13.54	-7.9	Yes	No	Complete loss	3.54	BNC2-hsa-miR-3175
chr9	16412707	-	BNC2	hsa-miR-4306	G->T	-11	-7.15	Yes	No	Complete loss	1	BNC2-hsa-miR-4306
chr9	16412707	-	BNC2	hsa-miR-4499	G->T	-13.66	-8.61	Yes	No	Complete loss	3.66	BNC2-hsa-miR-4499
chr9	16412707	-	BNC2	hsa-miR-4644	G->T	-19.23	-15.31	Yes	Yes	Partial loss	3.92	BNC2-hsa-miR-4644
chr9	16412707	-	BNC2	hsa-miR-567	G->T	-1.36	-12.17	No	Yes	Complete gain	2.17	BNC2-hsa-miR-567
chr9	16412707	-	BNC2	hsa-miR-6510-5p	G->T	-14.63	-25.07	Yes	Yes	Partial gain	10.44	BNC2-hsa-miR-6510-5p
chr9	16412707	-	BNC2	hsa-miR-6731-5p	G->T	-14.04	-11.88	Yes	Yes	Partial loss	2.16	BNC2-hsa-miR-6731-5p
chr9	16412707	-	BNC2	hsa-miR-6758-5p	G->T	-19.12	-13.84	Yes	Yes	Partial loss	5.28	BNC2-hsa-miR-6758-5p
chr9	16412707	-	BNC2	hsa-miR-6856-5p	G->T	-12.61	-5.84	Yes	No	Complete loss	2.61	BNC2-hsa-miR-6856-5p
chr9	16412707	-	BNC2	hsa-miR-8085	G->T	-18.71	-15.34	Yes	Yes	Partial loss	3.37	BNC2-hsa-miR-8085
chr9	16412898	-	BNC2	hsa-miR-17-3p	A->C	0	-13.62	No	Yes	Complete gain	3.62	BNC2-hsa-miR-17-3p
chr9	16412898	-	BNC2	hsa-miR-6731-5p	A->C	-11.96	-7.19	Yes	No	Complete loss	1.96	BNC2-hsa-miR-6731-5p
chr9	16412917	-	BNC2	hsa-miR-6731-5p	A->C	-15.38	0	Yes	No	Complete loss	5.38	BNC2-hsa-miR-6731-5p
chr9	8316934	-	PTPRD	hsa-miR-3924	C->T	0	-10.28	No	Yes	Complete gain	0.28	PTPRD-hsa-miR-3924
chr9	8316934	-	PTPRD	hsa-miR-5011-5p	C->T	-1.75	-12.18	No	Yes	Complete gain	2.18	PTPRD-hsa-miR-5011-5p
chr1	236484250	+	EDARADD	hsa-miR-4674	C->G	-8.48	-10.45	No	Yes	Complete gain	0.45	EDARADD-hsa-miR-4674
chr2	189771685	-	ORMDL1	hsa-miR-3682-5p	C->G	-6.98	-10.14	No	Yes	Complete gain	0.14	ORMDL1-hsa-miR-3682-5p
chr2	219248662	+	STK16	hsa-miR-324-3p	G->A	-12.22	0	Yes	No	Complete loss	2.22	STK16-hsa-miR-324-3p
chr3	138494867	-	CEP70	hsa-miR-3682-3p	T->C	-10.35	0	Yes	No	Complete loss	0.35	CEP70-hsa-miR-3682-3p
chr3	48269315	+	ZNF589	hsa-miR-4478	A->C	-15.41	-12.74	Yes	Yes	Partial loss	2.67	ZNF589-hsa-miR-4478
chr3	48269315	+	ZNF589	hsa-miR-7160-5p	A->C	-14.7	-11.83	Yes	Yes	Partial loss	2.87	ZNF589-hsa-miR-7160-5p
chr3	67375701	-	SUCLG2	hsa-miR-6832-3p	C->T	-10.31	-9.54	Yes	No	Complete loss	0.31	SUCLG2-hsa-miR-6832-3p
chr4	37591057	+	C4orf19	hsa-miR-6879-3p	T->G	-9.82	-10.95	No	Yes	Complete gain	0.95	C4orf19-hsa-miR-6879-3p
chr4	38697303	+	KLF3	hsa-miR-4639-5p	C->T	0	-12.96	No	Yes	Complete gain	2.96	KLF3-hsa-miR-4639-5p
chr5	138933920	+	CTNNA1	hsa-miR-296-3p	C->T	-17.92	0	Yes	No	Complete loss	7.92	CTNNA1-hsa-miR-296-3p
chr12	101728956	+	CHPT1	hsa-miR-16-5p	G->A	-11.03	-13.82	Yes	Yes	Partial gain	2.79	CHPT1-hsa-miR-16-5p
chr12	110720869	-	PPP1CC	hsa-miR-6859-5p	A->C	-4.97	-10.88	No	Yes	Complete gain	0.88	PPP1CC-hsa-miR-6859-5p
chr12	112896829	+	RPH3A	hsa-miR-4455	C->T	-10.65	-4.3	Yes	No	Complete loss	0.65	RPH3A-hsa-miR-4455
chr12	122059257	+	BCL7A	hsa-miR-3125	G->A	-10.66	-10.55	Yes	Yes	Partial loss	0.11	BCL7A-hsa-miR-3125
chr12	122729275	-	HCAR1	hsa-miR-4264	C->A	-15.42	-14.75	Yes	Yes	Partial loss	0.67	HCAR1-hsa-miR-4264
chr12	74539165	+	ATXN7L3B	hsa-miR-1266-5p	C->T	-3.18	-15.16	No	Yes	Complete gain	5.16	ATXN7L3B-hsa-miR-1266-5p
chr12	74539165	+	ATXN7L3B	hsa-miR-4270	C->T	-4.11	-15.19	No	Yes	Complete gain	5.19	ATXN7L3B-hsa-miR-4270
chr12	74539165	+	ATXN7L3B	hsa-miR-4518	C->T	-10.64	-20.22	Yes	Yes	Partial gain	9.58	ATXN7L3B-hsa-miR-4518
chr12	74539165	+	ATXN7L3B	hsa-miR-607	C->T	0	-11.25	No	Yes	Complete gain	1.25	ATXN7L3B-hsa-miR-607
chr12	74539165	+	ATXN7L3B	hsa-miR-6734-5p	C->T	-1.95	-12.8	No	Yes	Complete gain	2.8	ATXN7L3B-hsa-miR-6734-5p
chr12	74539165	+	ATXN7L3B	hsa-miR-6783-5p	C->T	-6.96	-18.16	No	Yes	Complete gain	8.16	ATXN7L3B-hsa-miR-6783-5p
chr12	74539165	+	ATXN7L3B	hsa-miR-6824-5p	C->T	-7.57	-18.67	No	Yes	Complete gain	8.67	ATXN7L3B-hsa-miR-6824-5p
chr12	88197175	+	TMTC3	hsa-miR-192-5p	G->T	-2.48	-11.25	No	Yes	Complete gain	1.25	TMTC3-hsa-miR-192-5p
chr12	88197175	+	TMTC3	hsa-miR-215-5p	G->T	-2.98	-11.75	No	Yes	Complete gain	1.75	TMTC3-hsa-miR-215-5p
chr12	93409359	-	UBE2N	hsa-miR-4470	G->T	-11.78	0	Yes	No	Complete loss	1.78	UBE2N-hsa-miR-4470
chr13	20691351	+	IFT88	hsa-miR-548a-5p	A->G	-2.36	-10.72	No	Yes	Complete gain	0.72	IFT88-hsa-miR-548a-5p
chr13	20782522	-	XPO4	hsa-miR-365a-3p	A->C	-14.76	-14.3	Yes	Yes	Partial loss	0.46	XPO4-hsa-miR-365a-3p
chr13	20782522	-	XPO4	hsa-miR-365b-3p	A->C	-14.79	-14.3	Yes	Yes	Partial loss	0.49	XPO4-hsa-miR-365b-3p
chr13	25247471	-	MTMR6	hsa-miR-190b	C->T	0	-11.42	No	Yes	Complete gain	1.42	MTMR6-hsa-miR-190b
chr13	43108020	+	DNAJC15	hsa-miR-6795-5p	G->T	-13.83	-12.24	Yes	Yes	Partial loss	1.59	DNAJC15-hsa-miR-6795-5p
chr13	43108020	+	DNAJC15	hsa-miR-6805-5p	G->T	-12.22	-10.69	Yes	Yes	Partial loss	1.53	DNAJC15-hsa-miR-6805-5p
chr13	43108020	+	DNAJC15	hsa-miR-6887-5p	G->T	-10.03	-8.44	Yes	No	Complete loss	0.03	DNAJC15-hsa-miR-6887-5p
chr13	52687927	+	SUGT1	hsa-miR-4747-5p	C->A	-11.9	-4.97	Yes	No	Complete loss	1.9	SUGT1-hsa-miR-4747-5p
chr13	57725375	+	PCDH17	hsa-miR-4659a-3p	T->G	-1.07	-10.92	No	Yes	Complete gain	0.92	PCDH17-hsa-miR-4659a-3p
chr13	57725375	+	PCDH17	hsa-miR-4659b-3p	T->G	-1.07	-10.93	No	Yes	Complete gain	0.93	PCDH17-hsa-miR-4659b-3p
chr13	57725375	+	PCDH17	hsa-miR-5196-3p	T->G	-6.04	-10.36	No	Yes	Complete gain	0.36	PCDH17-hsa-miR-5196-3p
chr13	57725375	+	PCDH17	hsa-miR-6830-3p	T->G	-15.72	-20.89	Yes	Yes	Partial gain	5.17	PCDH17-hsa-miR-6830-3p
chr13	57725375	+	PCDH17	hsa-miR-6870-3p	T->G	-7.2	-10.75	No	Yes	Complete gain	0.75	PCDH17-hsa-miR-6870-3p
chr13	57725375	+	PCDH17	hsa-miR-6875-3p	T->G	-11.24	-15.14	Yes	Yes	Partial gain	3.9	PCDH17-hsa-miR-6875-3p
chr13	57725375	+	PCDH17	hsa-miR-942-5p	T->G	-6.46	-10.36	No	Yes	Complete gain	0.36	PCDH17-hsa-miR-942-5p
chr13	73694608	-	KLF12	hsa-miR-34a-5p	C->T	-4.24	-12.94	No	Yes	Complete gain	2.94	KLF12-hsa-miR-34a-5p
chr13	98452797	-	STK24	hsa-miR-766-3p	T->G	-15.13	-15.97	Yes	Yes	Partial gain	0.84	STK24-hsa-miR-766-3p
chr13	99964427	-	ZIC5	hsa-miR-324-5p	G->T	-5.48	-13.43	No	Yes	Complete gain	3.43	ZIC5-hsa-miR-324-5p
chr13	99964431	-	ZIC5	hsa-miR-4672	C->A	-9.81	-11.91	No	Yes	Complete gain	1.91	ZIC5-hsa-miR-4672
chr14	24123584	+	DCAF11	hsa-miR-2467-3p	G->T	-10.12	-11.37	Yes	Yes	Partial gain	1.25	DCAF11-hsa-miR-2467-3p
chr14	38211295	+	SSTR1	hsa-miR-149-3p	G->A	-13.31	-9.56	Yes	No	Complete loss	3.31	SSTR1-hsa-miR-149-3p
chr14	38211295	+	SSTR1	hsa-miR-3153	G->A	-11.53	-16.1	Yes	Yes	Partial gain	4.57	SSTR1-hsa-miR-3153
chr14	38211295	+	SSTR1	hsa-miR-8089	G->A	-14.08	-7.23	Yes	No	Complete loss	4.08	SSTR1-hsa-miR-8089
chr14	90406123	+	CALM1	hsa-miR-4639-5p	G->T	-8.51	-12.56	No	Yes	Complete gain	2.56	CALM1-hsa-miR-4639-5p
chr14	93718635	-	PRIMA1	hsa-miR-1277-5p	A->G	-11.25	-14.91	Yes	Yes	Partial gain	3.66	PRIMA1-hsa-miR-1277-5p
chr14	93718635	-	PRIMA1	hsa-miR-6832-5p	A->G	0	-11.57	No	Yes	Complete gain	1.57	PRIMA1-hsa-miR-6832-5p
chr14	99173998	-	BCL11B	hsa-miR-1273d	C->T	-14.43	-19.45	Yes	Yes	Partial gain	5.02	BCL11B-hsa-miR-1273d
chr15	40574595	+	RPUSD2	hsa-miR-203b-5p	G->T	-5.51	-10.31	No	Yes	Complete gain	0.31	RPUSD2-hsa-miR-203b-5p
chr21	21538137	+	NCAM2	hsa-miR-335-5p	T->C	-14.83	-11.8	Yes	Yes	Partial loss	3.03	NCAM2-hsa-miR-335-5p
chr21	29345974	+	BACH1	hsa-miR-6516-5p	A->C	-11.51	0	Yes	No	Complete loss	1.51	BACH1-hsa-miR-6516-5p
chr21	31119250	-	TIAM1	hsa-let-7b-5p	A->C	-11.96	-9.82	Yes	No	Complete loss	1.96	TIAM1-hsa-let-7b-5p
chr21	33262808	+	IFNAR2	hsa-miR-1207-5p	T->G	-19.95	-19.9	Yes	Yes	Partial loss	0.05	IFNAR2-hsa-miR-1207-5p
chr21	33262808	+	IFNAR2	hsa-miR-1258	T->G	-13.05	-14.25	Yes	Yes	Partial gain	1.2	IFNAR2-hsa-miR-1258
chr21	33262808	+	IFNAR2	hsa-miR-1265	T->G	-11.97	-13.17	Yes	Yes	Partial gain	1.2	IFNAR2-hsa-miR-1265
chr21	33262808	+	IFNAR2	hsa-miR-4736	T->G	-18.91	-19.46	Yes	Yes	Partial gain	0.55	IFNAR2-hsa-miR-4736
chr21	33262808	+	IFNAR2	hsa-miR-4763-3p	T->G	-22.21	-22.76	Yes	Yes	Partial gain	0.55	IFNAR2-hsa-miR-4763-3p
chr21	33262808	+	IFNAR2	hsa-miR-6893-5p	T->G	-17.81	-18.37	Yes	Yes	Partial gain	0.56	IFNAR2-hsa-miR-6893-5p
chr21	33262808	+	IFNAR2	hsa-miR-7150	T->G	-18.31	-18.87	Yes	Yes	Partial gain	0.56	IFNAR2-hsa-miR-7150
chr21	37065503	-	PIGP	hsa-miR-323a-5p	A->G	-9.94	-10.37	No	Yes	Complete gain	0.37	PIGP-hsa-miR-323a-5p
chr21	43762120	+	PDXK	hsa-miR-761	T->C	-13.11	-2.06	Yes	No	Complete loss	3.11	PDXK-hsa-miR-761
chr21	43762120	+	PDXK	hsa-miR-8073	T->C	-10.81	-9.61	Yes	No	Complete loss	0.81	PDXK-hsa-miR-8073
chr21	43762120	+	PDXK	hsa-miR-214-3p	T->C	-13.91	0	Yes	No	Complete loss	3.91	PDXK-hsa-miR-214-3p
chr21	43762120	+	PDXK	hsa-miR-3619-5p	T->C	-16.09	0	Yes	No	Complete loss	6.09	PDXK-hsa-miR-3619-5p
chr21	43762120	+	PDXK	hsa-miR-4690-5p	T->C	-10.78	0	Yes	No	Complete loss	0.78	PDXK-hsa-miR-4690-5p
chr21	43762120	+	PDXK	hsa-miR-922	T->C	-13.21	0	Yes	No	Complete loss	3.21	PDXK-hsa-miR-922
chr22	21447594	+	HIC2	hsa-miR-3960	G->A	-21.9	-19.68	Yes	Yes	Partial loss	2.22	HIC2-hsa-miR-3960
chr22	21447594	+	HIC2	hsa-miR-4700-3p	G->A	-10.92	-1.59	Yes	No	Complete loss	0.92	HIC2-hsa-miR-4700-3p
chr22	21919599	-	PPM1F	hsa-miR-4673	G->A	-5.63	-12.96	No	Yes	Complete gain	2.96	PPM1F-hsa-miR-4673
chr22	28788216	+	CCDC117	hsa-miR-4722-5p	T->G	-7.25	-11.91	No	Yes	Complete gain	1.91	CCDC117-hsa-miR-4722-5p
chr22	31956863	+	YWHAH	hsa-miR-4748	T->A	-9.35	-10.11	No	Yes	Complete gain	0.11	YWHAH-hsa-miR-4748
chr22	35552624	+	RASD2	hsa-miR-6858-5p	C->T	-14.84	0	Yes	No	Complete loss	4.84	RASD2-hsa-miR-6858-5p
chr22	37666125	+	PDXP	hsa-miR-5692a	C->T	-14.69	-2.54	Yes	No	Complete loss	4.69	PDXP-hsa-miR-5692a
chr22	40029894	+	FAM83F	hsa-miR-1291	C->A	-8.42	-14.11	No	Yes	Complete gain	4.11	FAM83F-hsa-miR-1291
chr22	40029894	+	FAM83F	hsa-miR-4284	C->A	-5.42	-11.11	No	Yes	Complete gain	1.11	FAM83F-hsa-miR-4284
chr22	40029894	+	FAM83F	hsa-miR-483-3p	C->A	-15.51	-12.97	Yes	Yes	Partial loss	2.54	FAM83F-hsa-miR-483-3p
chr22	40029894	+	FAM83F	hsa-miR-508-5p	C->A	-10.19	-18.4	Yes	Yes	Partial gain	8.21	FAM83F-hsa-miR-508-5p
chr22	40029894	+	FAM83F	hsa-miR-6512-3p	C->A	-7.52	-14.6	No	Yes	Complete gain	4.6	FAM83F-hsa-miR-6512-3p
chr22	40029894	+	FAM83F	hsa-miR-6720-5p	C->A	-10.75	-18.75	Yes	Yes	Partial gain	8	FAM83F-hsa-miR-6720-5p
chr22	40029894	+	FAM83F	hsa-miR-6775-3p	C->A	-8.48	-14.81	No	Yes	Complete gain	4.81	FAM83F-hsa-miR-6775-3p
chr22	40029894	+	FAM83F	hsa-miR-6865-3p	C->A	-7.27	-15.48	No	Yes	Complete gain	5.48	FAM83F-hsa-miR-6865-3p
chr22	40029894	+	FAM83F	hsa-miR-6887-3p	C->A	-5.64	-13.63	No	Yes	Complete gain	3.63	FAM83F-hsa-miR-6887-3p
chr22	40029894	+	FAM83F	hsa-miR-7160-3p	C->A	-14.69	-19.12	Yes	Yes	Partial gain	4.43	FAM83F-hsa-miR-7160-3p
chr22	40029894	+	FAM83F	hsa-miR-766-3p	C->A	-10.25	-17.44	Yes	Yes	Partial gain	7.19	FAM83F-hsa-miR-766-3p
chr22	40323454	+	TNRC6B	hsa-miR-329-5p	A->C	-11.08	-7.39	Yes	No	Complete loss	1.08	TNRC6B-hsa-miR-329-5p
chr22	40323454	+	TNRC6B	hsa-miR-373-3p	A->C	-10.14	-5.14	Yes	No	Complete loss	0.14	TNRC6B-hsa-miR-373-3p
chr22	40323454	+	TNRC6B	hsa-miR-4433a-3p	A->C	-14.09	-11.96	Yes	Yes	Partial loss	2.13	TNRC6B-hsa-miR-4433a-3p
chr22	40323454	+	TNRC6B	hsa-miR-520d-3p	A->C	-10.11	-7.05	Yes	No	Complete loss	0.11	TNRC6B-hsa-miR-520d-3p
chr22	40325616	+	TNRC6B	hsa-miR-1249-5p	G->T	-10.94	-16.45	Yes	Yes	Partial gain	5.51	TNRC6B-hsa-miR-1249-5p
chr22	40325616	+	TNRC6B	hsa-miR-210-3p	G->T	-13.87	-15.37	Yes	Yes	Partial gain	1.5	TNRC6B-hsa-miR-210-3p
chr22	40325616	+	TNRC6B	hsa-miR-3151-5p	G->T	-14.52	-15.51	Yes	Yes	Partial gain	0.99	TNRC6B-hsa-miR-3151-5p
chr22	40325616	+	TNRC6B	hsa-miR-370-3p	G->T	-14.21	-15.23	Yes	Yes	Partial gain	1.02	TNRC6B-hsa-miR-370-3p
chr22	40325616	+	TNRC6B	hsa-miR-4459	G->T	-17.92	-24.31	Yes	Yes	Partial gain	6.39	TNRC6B-hsa-miR-4459
chr22	40325616	+	TNRC6B	hsa-miR-4533	G->T	-9.93	-13.94	No	Yes	Complete gain	3.94	TNRC6B-hsa-miR-4533
chr22	40325616	+	TNRC6B	hsa-miR-4731-5p	G->T	-9.38	-10.28	No	Yes	Complete gain	0.28	TNRC6B-hsa-miR-4731-5p
chr22	40325616	+	TNRC6B	hsa-miR-4781-3p	G->T	-6.08	-12.61	No	Yes	Complete gain	2.61	TNRC6B-hsa-miR-4781-3p
chr22	40325616	+	TNRC6B	hsa-miR-4784	G->T	0	-13.05	No	Yes	Complete gain	3.05	TNRC6B-hsa-miR-4784
chr22	40325616	+	TNRC6B	hsa-miR-486-3p	G->T	-10.09	-9.43	Yes	No	Complete loss	0.09	TNRC6B-hsa-miR-486-3p
chr22	40325616	+	TNRC6B	hsa-miR-5589-5p	G->T	-11.06	-15.62	Yes	Yes	Partial gain	4.56	TNRC6B-hsa-miR-5589-5p
chr22	40325616	+	TNRC6B	hsa-miR-619-5p	G->T	0	-11.05	No	Yes	Complete gain	1.05	TNRC6B-hsa-miR-619-5p
chr22	40325616	+	TNRC6B	hsa-miR-6756-5p	G->T	-28.57	-28.52	Yes	Yes	Partial loss	0.05	TNRC6B-hsa-miR-6756-5p
chr22	40325616	+	TNRC6B	hsa-miR-7106-5p	G->T	-11.55	-16.54	Yes	Yes	Partial gain	4.99	TNRC6B-hsa-miR-7106-5p
chr22	40325616	+	TNRC6B	hsa-miR-765	G->T	-6.89	-11.19	No	Yes	Complete gain	1.19	TNRC6B-hsa-miR-765
chr22	40325616	+	TNRC6B	hsa-miR-92a-2-5p	G->T	-12.06	-14.08	Yes	Yes	Partial gain	2.02	TNRC6B-hsa-miR-92a-2-5p
chr22	40325616	+	TNRC6B	hsa-miR-129-5p	G->T	-11.57	0	Yes	No	Complete loss	1.57	TNRC6B-hsa-miR-129-5p
chr22	40325616	+	TNRC6B	hsa-miR-4519	G->T	-11.17	0	Yes	No	Complete loss	1.17	TNRC6B-hsa-miR-4519
chr22	40330713	+	TNRC6B	hsa-miR-124-3p	C->A	-15.66	-16.71	Yes	Yes	Partial gain	1.05	TNRC6B-hsa-miR-124-3p
chr22	40330713	+	TNRC6B	hsa-miR-181a-5p	C->A	-11.71	-12.21	Yes	Yes	Partial gain	0.5	TNRC6B-hsa-miR-181a-5p
chr22	40330713	+	TNRC6B	hsa-miR-181b-5p	C->A	-13.01	-14.41	Yes	Yes	Partial gain	1.4	TNRC6B-hsa-miR-181b-5p
chr22	40330713	+	TNRC6B	hsa-miR-186-3p	C->A	-11.46	-11.56	Yes	Yes	Partial gain	0.1	TNRC6B-hsa-miR-186-3p
chr22	40330713	+	TNRC6B	hsa-miR-3941	C->A	-9.74	-10.06	No	Yes	Complete gain	0.06	TNRC6B-hsa-miR-3941
chr22	40330713	+	TNRC6B	hsa-miR-4269	C->A	-13.37	-12.23	Yes	Yes	Partial loss	1.14	TNRC6B-hsa-miR-4269
chr22	40330713	+	TNRC6B	hsa-miR-506-3p	C->A	-11.89	-13.51	Yes	Yes	Partial gain	1.62	TNRC6B-hsa-miR-506-3p
chr22	40330713	+	TNRC6B	hsa-miR-6893-5p	C->A	-10.77	-8.74	Yes	No	Complete loss	0.77	TNRC6B-hsa-miR-6893-5p
chr22	40333881	+	TNRC6B	hsa-miR-4731-5p	C->A	-10.69	-9.84	Yes	No	Complete loss	0.69	TNRC6B-hsa-miR-4731-5p
chr22	41664029	+	XRCC6	hsa-miR-1296-5p	A->C	-8.77	-10.7	No	Yes	Complete gain	0.7	XRCC6-hsa-miR-1296-5p
chr22	41664029	+	XRCC6	hsa-miR-3158-3p	A->C	-12.84	-14.7	Yes	Yes	Partial gain	1.86	XRCC6-hsa-miR-3158-3p
chr22	41664029	+	XRCC6	hsa-miR-4446-3p	A->C	-18.84	-20.7	Yes	Yes	Partial gain	1.86	XRCC6-hsa-miR-4446-3p
chr22	41664029	+	XRCC6	hsa-miR-4721	A->C	-14.66	-16.89	Yes	Yes	Partial gain	2.23	XRCC6-hsa-miR-4721
chr22	41664029	+	XRCC6	hsa-miR-5088-5p	A->C	-13.14	-15	Yes	Yes	Partial gain	1.86	XRCC6-hsa-miR-5088-5p
chr22	41664029	+	XRCC6	hsa-miR-8054	A->C	-7.18	-13.34	No	Yes	Complete gain	3.34	XRCC6-hsa-miR-8054
chr22	43506107	+	MPPED1	hsa-miR-1238-3p	G->A	-17.87	-12.34	Yes	Yes	Partial loss	5.53	MPPED1-hsa-miR-1238-3p
chr22	43506107	+	MPPED1	hsa-miR-516a-3p	G->A	-12.72	-11.19	Yes	Yes	Partial loss	1.53	MPPED1-hsa-miR-516a-3p
chr22	43506107	+	MPPED1	hsa-miR-516b-3p	G->A	-12.72	-11.19	Yes	Yes	Partial loss	1.53	MPPED1-hsa-miR-516b-3p
chr22	43506107	+	MPPED1	hsa-miR-6783-3p	G->A	-14.68	0	Yes	No	Complete loss	4.68	MPPED1-hsa-miR-6783-3p
chr22	43506107	+	MPPED1	hsa-miR-939-3p	G->A	-17.19	0	Yes	No	Complete loss	7.19	MPPED1-hsa-miR-939-3p
chr22	43946398	+	PNPLA3	hsa-miR-4727-5p	G->A	-11.92	-12.74	Yes	Yes	Partial gain	0.82	PNPLA3-hsa-miR-4727-5p
chr22	45340466	+	FAM118A	hsa-miR-7160-5p	G->A	-11.12	-9.36	Yes	No	Complete loss	1.12	FAM118A-hsa-miR-7160-5p
chr22	45340466	+	FAM118A	hsa-miR-8052	G->A	-16.43	-13.72	Yes	Yes	Partial loss	2.71	FAM118A-hsa-miR-8052
chrX	12721461	+	FRMPD4	hsa-miR-4469	G->A	-7.82	-16.23	No	Yes	Complete gain	6.23	FRMPD4-hsa-miR-4469
chrX	12721461	+	FRMPD4	hsa-miR-642a-5p	G->A	-3.16	-12.86	No	Yes	Complete gain	2.86	FRMPD4-hsa-miR-642a-5p
chrX	12721461	+	FRMPD4	hsa-miR-6749-3p	G->A	-10.58	-20.14	Yes	Yes	Partial gain	9.56	FRMPD4-hsa-miR-6749-3p
chrX	13664942	+	TCEANC	hsa-miR-3915	C->A	-8.5	-12.38	No	Yes	Complete gain	2.38	TCEANC-hsa-miR-3915
chrX	13664942	+	TCEANC	hsa-miR-4689	C->A	-15.11	-2.81	Yes	No	Complete loss	5.11	TCEANC-hsa-miR-4689
chrX	18241053	-	SCML2	hsa-let-7b-5p	G->T	-14.4	-11.55	Yes	Yes	Partial loss	2.85	SCML2-hsa-let-7b-5p
chrX	30831115	-	TAB3	hsa-miR-512-5p	A->C	-9.82	-11	No	Yes	Complete gain	1	TAB3-hsa-miR-512-5p
chrX	34628199	-	TMEM47	hsa-miR-3919	A->C	0	-10.35	No	Yes	Complete gain	0.35	TMEM47-hsa-miR-3919
chrX	41520080	-	CASK	hsa-miR-15a-5p	G->T	-7.91	-10.15	No	Yes	Complete gain	0.15	CASK-hsa-miR-15a-5p
chrX	41520080	-	CASK	hsa-miR-424-5p	G->T	-6.11	-11.15	No	Yes	Complete gain	1.15	CASK-hsa-miR-424-5p
chrX	41520080	-	CASK	hsa-miR-503-5p	G->T	-6.53	-11.57	No	Yes	Complete gain	1.57	CASK-hsa-miR-503-5p
chrX	45149861	-	CXorf36	hsa-miR-3663-5p	A->C	-10.84	-18.26	Yes	Yes	Partial gain	7.42	CXorf36-hsa-miR-3663-5p
chrX	45149861	-	CXorf36	hsa-miR-4755-3p	A->C	-14.84	-11.95	Yes	Yes	Partial loss	2.89	CXorf36-hsa-miR-4755-3p
chrX	47636631	-	ELK1	hsa-miR-4656	G->T	-15.41	-15.47	Yes	Yes	Partial gain	0.06	ELK1-hsa-miR-4656
chrX	47636631	-	ELK1	hsa-miR-4741	G->T	-14.64	-10.1	Yes	Yes	Partial loss	4.54	ELK1-hsa-miR-4741
chrX	47636631	-	ELK1	hsa-miR-5698	G->T	-19.04	-19.19	Yes	Yes	Partial gain	0.15	ELK1-hsa-miR-5698
chrX	47636679	-	ELK1	hsa-miR-5698	C->A	-15.11	-14.89	Yes	Yes	Partial loss	0.22	ELK1-hsa-miR-5698
chrX	53374873	-	SMC1A	hsa-miR-371a-3p	C->A	-10.08	-9.7	Yes	No	Complete loss	0.08	SMC1A-hsa-miR-371a-3p
chrX	53374873	-	SMC1A	hsa-miR-515-3p	C->A	-11.18	-10.8	Yes	Yes	Partial loss	0.38	SMC1A-hsa-miR-515-3p
chrX	54197961	-	WNK3	hsa-miR-16-5p	A->C	-7.94	-10.27	No	Yes	Complete gain	0.27	WNK3-hsa-miR-16-5p
chrX	54197961	-	WNK3	hsa-miR-195-5p	A->C	-5.05	-11.16	No	Yes	Complete gain	1.16	WNK3-hsa-miR-195-5p
chrX	54197961	-	WNK3	hsa-miR-3158-5p	A->C	-13.9	-8.45	Yes	No	Complete loss	3.9	WNK3-hsa-miR-3158-5p
chrX	54197961	-	WNK3	hsa-miR-4524a-5p	A->C	-11.05	-6.96	Yes	No	Complete loss	1.05	WNK3-hsa-miR-4524a-5p
chrX	54197961	-	WNK3	hsa-miR-4524b-5p	A->C	-11.09	-6.98	Yes	No	Complete loss	1.09	WNK3-hsa-miR-4524b-5p
chrX	54197961	-	WNK3	hsa-miR-503-5p	A->C	-13.7	-9.9	Yes	No	Complete loss	3.7	WNK3-hsa-miR-503-5p
chrX	54197961	-	WNK3	hsa-miR-6838-5p	A->C	-13.83	-12.45	Yes	Yes	Partial loss	1.38	WNK3-hsa-miR-6838-5p
chrX	57595257	+	ZXDB	hsa-miR-1207-5p	G->A	-15.38	-4.3	Yes	No	Complete loss	5.38	ZXDB-hsa-miR-1207-5p
chrX	57595257	+	ZXDB	hsa-miR-30e-5p	G->A	-5.02	-10.89	No	Yes	Complete gain	0.89	ZXDB-hsa-miR-30e-5p
chrX	84064124	-	RPS6KA6	hsa-miR-7974	G->T	-13.65	-5.53	Yes	No	Complete loss	3.65	RPS6KA6-hsa-miR-7974
chr1	20721123	-	SH2D5	hsa-miR-3692-5p	G->A	-18.15	-21.14	Yes	Yes	Partial gain	2.99	SH2D5-hsa-miR-3692-5p
chr1	20721123	-	SH2D5	hsa-miR-93-3p	G->A	-11.75	-17.84	Yes	Yes	Partial gain	6.09	SH2D5-hsa-miR-93-3p
chr12	12329937	-	MANSC1	hsa-miR-214-5p	A->C	-6.99	-16.44	No	Yes	Complete gain	6.44	MANSC1-hsa-miR-214-5p
chr2	32305769	+	YIPF4	hsa-miR-373-3p	C->G	-10.22	-10.66	Yes	Yes	Partial gain	0.44	YIPF4-hsa-miR-373-3p
chr2	32305769	+	YIPF4	hsa-miR-519d-3p	C->G	-9.71	-10.15	No	Yes	Complete gain	0.15	YIPF4-hsa-miR-519d-3p
chr2	32305769	+	YIPF4	hsa-miR-520a-3p	C->G	-10.22	-10.66	Yes	Yes	Partial gain	0.44	YIPF4-hsa-miR-520a-3p
chr2	42767274	-	HAAO	hsa-miR-6721-5p	G->T	-16.11	-13.87	Yes	Yes	Partial loss	2.24	HAAO-hsa-miR-6721-5p
chr2	42767274	-	HAAO	hsa-miR-6770-5p	G->T	-8.49	-11.29	No	Yes	Complete gain	1.29	HAAO-hsa-miR-6770-5p
chr2	42767274	-	HAAO	hsa-miR-197-5p	G->T	-24.39	0	Yes	No	Complete loss	14.39	HAAO-hsa-miR-197-5p
chr2	42767274	-	HAAO	hsa-miR-3132	G->T	-20.29	0	Yes	No	Complete loss	10.29	HAAO-hsa-miR-3132
chr2	44772390	+	CAMKMT	hsa-miR-26b-5p	G->T	-13.27	-4.32	Yes	No	Complete loss	3.27	CAMKMT-hsa-miR-26b-5p
chr3	131016374	+	ATP2C1	hsa-miR-18a-3p	A->T	-15.19	-9.69	Yes	No	Complete loss	5.19	ATP2C1-hsa-miR-18a-3p
chr3	188874541	+	LPP	hsa-miR-656-5p	T->C	-9.99	-12.71	No	Yes	Complete gain	2.71	LPP-hsa-miR-656-5p
chr3	188874555	+	LPP	hsa-miR-4709-3p	T->C	-5.7	-10.19	No	Yes	Complete gain	0.19	LPP-hsa-miR-4709-3p
chr3	188874599	+	LPP	hsa-miR-3190-3p	G->C	0	-15.7	No	Yes	Complete gain	5.7	LPP-hsa-miR-3190-3p
chr3	188874599	+	LPP	hsa-miR-3936	G->C	0	-16.51	No	Yes	Complete gain	6.51	LPP-hsa-miR-3936
chr3	188874599	+	LPP	hsa-miR-6782-5p	G->C	0	-10.1	No	Yes	Complete gain	0.1	LPP-hsa-miR-6782-5p
chr3	188874599	+	LPP	hsa-miR-6867-5p	G->C	-2.67	-13.3	No	Yes	Complete gain	3.3	LPP-hsa-miR-6867-5p
chr3	188874601	+	LPP	hsa-miR-6867-5p	C->T	-9.08	-12.85	No	Yes	Complete gain	2.85	LPP-hsa-miR-6867-5p
chr3	188874601	+	LPP	hsa-miR-6808-5p	C->T	-11.26	0	Yes	No	Complete loss	1.26	LPP-hsa-miR-6808-5p
chr3	188874601	+	LPP	hsa-miR-6893-5p	C->T	-11.76	0	Yes	No	Complete loss	1.76	LPP-hsa-miR-6893-5p
chr5	110761873	+	SLC25A46	hsa-miR-2355-5p	G->T	-11.82	-11.8	Yes	Yes	Partial loss	0.02	SLC25A46-hsa-miR-2355-5p
chr5	110761873	+	SLC25A46	hsa-miR-6875-3p	G->T	-11.35	0	Yes	No	Complete loss	1.35	SLC25A46-hsa-miR-6875-3p
chr5	38886391	+	OSMR	hsa-miR-377-5p	G->A	-10.09	-10.43	Yes	Yes	Partial gain	0.34	OSMR-hsa-miR-377-5p
chr5	38886391	+	OSMR	hsa-miR-6086	G->A	-16.09	-16.43	Yes	Yes	Partial gain	0.34	OSMR-hsa-miR-6086
chr5	38886391	+	OSMR	hsa-miR-6763-5p	G->A	-11.38	-11.72	Yes	Yes	Partial gain	0.34	OSMR-hsa-miR-6763-5p
chr1	151581797	+	TUFT1	hsa-miR-6776-5p	C->T	-22.5	-22.8	Yes	Yes	Partial gain	0.3	TUFT1-hsa-miR-6776-5p
chr1	160425508	+	VANGL2	hsa-miR-342-5p	C->T	0	-10.47	No	Yes	Complete gain	0.47	VANGL2-hsa-miR-342-5p
chr1	160425508	+	VANGL2	hsa-miR-4664-5p	C->T	-2.12	-13.33	No	Yes	Complete gain	3.33	VANGL2-hsa-miR-4664-5p
chr1	17409066	-	RCC2	hsa-miR-2277-3p	G->A	-6.71	-10.93	No	Yes	Complete gain	0.93	RCC2-hsa-miR-2277-3p
chr1	17409066	-	RCC2	hsa-miR-3198	G->A	-10.49	-8.53	Yes	No	Complete loss	0.49	RCC2-hsa-miR-3198
chr1	17409066	-	RCC2	hsa-miR-3648	G->A	-12.01	-12.9	Yes	Yes	Partial gain	0.89	RCC2-hsa-miR-3648
chr1	17409066	-	RCC2	hsa-miR-3911	G->A	-11.81	-13.67	Yes	Yes	Partial gain	1.86	RCC2-hsa-miR-3911
chr1	17409066	-	RCC2	hsa-miR-5093	G->A	-14.91	-15.99	Yes	Yes	Partial gain	1.08	RCC2-hsa-miR-5093
chr1	17409066	-	RCC2	hsa-miR-6825-5p	G->A	-20.28	-19.38	Yes	Yes	Partial loss	0.9	RCC2-hsa-miR-6825-5p
chr1	17409066	-	RCC2	hsa-miR-1289	G->A	-11.32	0	Yes	No	Complete loss	1.32	RCC2-hsa-miR-1289
chr1	17409066	-	RCC2	hsa-miR-7847-3p	G->A	-15.19	0	Yes	No	Complete loss	5.19	RCC2-hsa-miR-7847-3p
chr17	28348082	-	POLDIP2	hsa-miR-1233-5p	G->T	-17.89	-18.31	Yes	Yes	Partial gain	0.42	POLDIP2-hsa-miR-1233-5p
chr17	28348082	-	POLDIP2	hsa-miR-22-5p	G->T	-6.33	-13.27	No	Yes	Complete gain	3.27	POLDIP2-hsa-miR-22-5p
chr17	28348082	-	POLDIP2	hsa-miR-4265	G->T	-10.03	-10.21	Yes	Yes	Partial gain	0.18	POLDIP2-hsa-miR-4265
chr17	28348082	-	POLDIP2	hsa-miR-4322	G->T	-10.69	-10.87	Yes	Yes	Partial gain	0.18	POLDIP2-hsa-miR-4322
chr17	28348082	-	POLDIP2	hsa-miR-4538	G->T	-9.72	-14.94	No	Yes	Complete gain	4.94	POLDIP2-hsa-miR-4538
chr17	28348082	-	POLDIP2	hsa-miR-4654	G->T	-14.77	-13.38	Yes	Yes	Partial loss	1.39	POLDIP2-hsa-miR-4654
chr17	28348082	-	POLDIP2	hsa-miR-4677-5p	G->T	-2.94	-12.08	No	Yes	Complete gain	2.08	POLDIP2-hsa-miR-4677-5p
chr17	28348082	-	POLDIP2	hsa-miR-4769-5p	G->T	-13.17	-13.59	Yes	Yes	Partial gain	0.42	POLDIP2-hsa-miR-4769-5p
chr17	28348082	-	POLDIP2	hsa-miR-5187-5p	G->T	-12.62	-13.06	Yes	Yes	Partial gain	0.44	POLDIP2-hsa-miR-5187-5p
chr17	28348082	-	POLDIP2	hsa-miR-6728-5p	G->T	-13.84	-14.28	Yes	Yes	Partial gain	0.44	POLDIP2-hsa-miR-6728-5p
chr17	28348082	-	POLDIP2	hsa-miR-6759-5p	G->T	-12.34	-12.52	Yes	Yes	Partial gain	0.18	POLDIP2-hsa-miR-6759-5p
chr17	28348082	-	POLDIP2	hsa-miR-6778-5p	G->T	-10.19	-10.61	Yes	Yes	Partial gain	0.42	POLDIP2-hsa-miR-6778-5p
chr17	28348082	-	POLDIP2	hsa-miR-6796-5p	G->T	-15.38	-15.56	Yes	Yes	Partial gain	0.18	POLDIP2-hsa-miR-6796-5p
chr17	28348082	-	POLDIP2	hsa-miR-6875-3p	G->T	-2.08	-11.13	No	Yes	Complete gain	1.13	POLDIP2-hsa-miR-6875-3p
chr17	42911265	+	G6PC	hsa-miR-504-3p	C->T	-15.57	-15.53	Yes	Yes	Partial loss	0.04	G6PC-hsa-miR-504-3p
chr17	42911265	+	G6PC	hsa-miR-513c-5p	C->T	-11.95	-12	Yes	Yes	Partial gain	0.05	G6PC-hsa-miR-513c-5p
chr18	45842396	+	SIGLEC15	hsa-miR-5589-3p	G->T	-12.62	-0.93	Yes	No	Complete loss	2.62	SIGLEC15-hsa-miR-5589-3p
chr18	79528140	+	NFATC1	hsa-miR-124-3p	G->T	-10.37	-7.6	Yes	No	Complete loss	0.37	NFATC1-hsa-miR-124-3p
chr19	39179002	+	PAK4	hsa-miR-4505	T->C	-20.25	-17.1	Yes	Yes	Partial loss	3.15	PAK4-hsa-miR-4505
chr19	39179002	+	PAK4	hsa-miR-5787	T->C	-29.14	-25.98	Yes	Yes	Partial loss	3.16	PAK4-hsa-miR-5787
chr19	39179002	+	PAK4	hsa-miR-6865-5p	T->C	-11.28	-13.42	Yes	Yes	Partial gain	2.14	PAK4-hsa-miR-6865-5p
chr20	2461682	-	SNRPB	hsa-miR-1295b-3p	G->A	-15.35	-11.66	Yes	Yes	Partial loss	3.69	SNRPB-hsa-miR-1295b-3p
chr20	2461682	-	SNRPB	hsa-miR-4428	G->A	-10.24	-9.64	Yes	No	Complete loss	0.24	SNRPB-hsa-miR-4428
chr20	2461682	-	SNRPB	hsa-miR-15a-3p	G->A	-11.12	0	Yes	No	Complete loss	1.12	SNRPB-hsa-miR-15a-3p
chr2	111164344	+	BCL2L11	hsa-miR-339-5p	G->A	-10.9	-10.45	Yes	Yes	Partial loss	0.45	BCL2L11-hsa-miR-339-5p
chr2	113201555	+	PSD4	hsa-miR-4533	C->T	-10.12	-6.31	Yes	No	Complete loss	0.12	PSD4-hsa-miR-4533
chr2	130764744	+	AMER3	hsa-miR-1224-3p	C->T	-10.86	-15.9	Yes	Yes	Partial gain	5.04	AMER3-hsa-miR-1224-3p
chr2	130764744	+	AMER3	hsa-miR-1260a	C->T	-5.42	-10.8	No	Yes	Complete gain	0.8	AMER3-hsa-miR-1260a
chr2	130764744	+	AMER3	hsa-miR-188-3p	C->T	-10.85	-7.84	Yes	No	Complete loss	0.85	AMER3-hsa-miR-188-3p
chr3	68977514	-	EOGT	hsa-miR-6867-5p	G->T	-12.04	-9.9	Yes	No	Complete loss	2.04	EOGT-hsa-miR-6867-5p
chr5	1052176	-	SLC12A7	hsa-miR-1291	A->T	-14.6	-13.54	Yes	Yes	Partial loss	1.06	SLC12A7-hsa-miR-1291
chr5	1052176	-	SLC12A7	hsa-miR-146b-3p	A->T	-15.09	-14.03	Yes	Yes	Partial loss	1.06	SLC12A7-hsa-miR-146b-3p
chr5	1052176	-	SLC12A7	hsa-miR-7976	A->T	-12.9	-11.84	Yes	Yes	Partial loss	1.06	SLC12A7-hsa-miR-7976
chr5	1052176	-	SLC12A7	hsa-miR-4656	A->T	-15.6	0	Yes	No	Complete loss	5.6	SLC12A7-hsa-miR-4656
chr6	31762602	+	MSH5	hsa-miR-5787	C->A	-12.76	-12.78	Yes	Yes	Partial gain	0.02	MSH5-hsa-miR-5787
chr7	102813322	-	FBXL13	hsa-miR-4755-3p	T->C	-11.94	-8.86	Yes	No	Complete loss	1.94	FBXL13-hsa-miR-4755-3p
chr7	5308066	-	TNRC18	hsa-miR-34a-5p	C->T	-14.88	-16.24	Yes	Yes	Partial gain	1.36	TNRC18-hsa-miR-34a-5p
chr7	74068814	+	ELN	hsa-miR-4651	G->A	-19.22	-22.13	Yes	Yes	Partial gain	2.91	ELN-hsa-miR-4651
chr7	74068814	+	ELN	hsa-miR-608	G->A	-13.32	-16.23	Yes	Yes	Partial gain	2.91	ELN-hsa-miR-608
chr7	74068814	+	ELN	hsa-miR-6737-5p	G->A	-11.78	-14.64	Yes	Yes	Partial gain	2.86	ELN-hsa-miR-6737-5p
chr7	74068814	+	ELN	hsa-miR-6742-5p	G->A	-9.09	-12.02	No	Yes	Complete gain	2.02	ELN-hsa-miR-6742-5p
chr7	74068814	+	ELN	hsa-miR-6747-5p	G->A	-11.42	-14.33	Yes	Yes	Partial gain	2.91	ELN-hsa-miR-6747-5p
chr7	74068814	+	ELN	hsa-miR-6796-5p	G->A	-9.7	-12.63	No	Yes	Complete gain	2.63	ELN-hsa-miR-6796-5p
chr7	74068814	+	ELN	hsa-miR-6812-5p	G->A	-16.78	-19.64	Yes	Yes	Partial gain	2.86	ELN-hsa-miR-6812-5p
chr7	74068814	+	ELN	hsa-miR-6819-5p	G->A	-14.98	-17.84	Yes	Yes	Partial gain	2.86	ELN-hsa-miR-6819-5p
chr9	21077298	-	IFNB1	hsa-miR-145-5p	G->A	-9.44	-10.22	No	Yes	Complete gain	0.22	IFNB1-hsa-miR-145-5p
chrX	155781064	+	SPRY3	hsa-miR-130b-5p	G->A	-7.9	-11.76	No	Yes	Complete gain	1.76	SPRY3-hsa-miR-130b-5p
chrX	155781064	+	SPRY3	hsa-miR-4753-3p	G->A	-9.16	-14.31	No	Yes	Complete gain	4.31	SPRY3-hsa-miR-4753-3p
chrX	155781064	+	SPRY3	hsa-miR-4768-5p	G->A	-7.66	-16.84	No	Yes	Complete gain	6.84	SPRY3-hsa-miR-4768-5p
chrX	155781064	+	SPRY3	hsa-miR-6809-3p	G->A	-19.13	-18.89	Yes	Yes	Partial loss	0.24	SPRY3-hsa-miR-6809-3p
chrX	155781064	+	SPRY3	hsa-miR-6833-3p	G->A	-7.01	-13.63	No	Yes	Complete gain	3.63	SPRY3-hsa-miR-6833-3p
chrX	155781064	+	SPRY3	hsa-miR-6873-3p	G->A	-12.51	-15.5	Yes	Yes	Partial gain	2.99	SPRY3-hsa-miR-6873-3p
chrX	155781064	+	SPRY3	hsa-miR-7110-3p	G->A	-11.61	-21.05	Yes	Yes	Partial gain	9.44	SPRY3-hsa-miR-7110-3p
chrX	38806177	+	MID1IP1	hsa-miR-3191-3p	T->C	-17.4	-18.93	Yes	Yes	Partial gain	1.53	MID1IP1-hsa-miR-3191-3p
chrX	38806177	+	MID1IP1	hsa-miR-342-5p	T->C	-8.52	-11.5	No	Yes	Complete gain	1.5	MID1IP1-hsa-miR-342-5p
chrX	38806177	+	MID1IP1	hsa-miR-4447	T->C	-13.65	-14.03	Yes	Yes	Partial gain	0.38	MID1IP1-hsa-miR-4447
chrX	38806177	+	MID1IP1	hsa-miR-4472	T->C	-13.73	-14.06	Yes	Yes	Partial gain	0.33	MID1IP1-hsa-miR-4472
chrX	38806177	+	MID1IP1	hsa-miR-4651	T->C	-22.12	-24.21	Yes	Yes	Partial gain	2.09	MID1IP1-hsa-miR-4651
chrX	38806177	+	MID1IP1	hsa-miR-4652-5p	T->C	-11.04	-11.99	Yes	Yes	Partial gain	0.95	MID1IP1-hsa-miR-4652-5p
chrX	38806177	+	MID1IP1	hsa-miR-4664-5p	T->C	-7.69	-10.82	No	Yes	Complete gain	0.82	MID1IP1-hsa-miR-4664-5p
chrX	38806177	+	MID1IP1	hsa-miR-4731-5p	T->C	-12.12	-11.35	Yes	Yes	Partial loss	0.77	MID1IP1-hsa-miR-4731-5p
chrX	38806177	+	MID1IP1	hsa-miR-491-5p	T->C	-12.77	-12.79	Yes	Yes	Partial gain	0.02	MID1IP1-hsa-miR-491-5p
chrX	38806177	+	MID1IP1	hsa-miR-564	T->C	-12.19	-15.03	Yes	Yes	Partial gain	2.84	MID1IP1-hsa-miR-564
chrX	38806177	+	MID1IP1	hsa-miR-608	T->C	-20.42	-23.22	Yes	Yes	Partial gain	2.8	MID1IP1-hsa-miR-608
chrX	38806177	+	MID1IP1	hsa-miR-6737-5p	T->C	-19.2	-22.65	Yes	Yes	Partial gain	3.45	MID1IP1-hsa-miR-6737-5p
chrX	38806177	+	MID1IP1	hsa-miR-6747-5p	T->C	-19.54	-16.28	Yes	Yes	Partial loss	3.26	MID1IP1-hsa-miR-6747-5p
chrX	38806177	+	MID1IP1	hsa-miR-6751-5p	T->C	-21.44	-24.53	Yes	Yes	Partial gain	3.09	MID1IP1-hsa-miR-6751-5p
chrX	38806177	+	MID1IP1	hsa-miR-6752-5p	T->C	-23.35	-23.89	Yes	Yes	Partial gain	0.54	MID1IP1-hsa-miR-6752-5p
chrX	38806177	+	MID1IP1	hsa-miR-6756-5p	T->C	-29.96	-27.93	Yes	Yes	Partial loss	2.03	MID1IP1-hsa-miR-6756-5p
chrX	38806177	+	MID1IP1	hsa-miR-6766-5p	T->C	-13.05	-11.68	Yes	Yes	Partial loss	1.37	MID1IP1-hsa-miR-6766-5p
chrX	38806177	+	MID1IP1	hsa-miR-6803-5p	T->C	-28.44	-29.21	Yes	Yes	Partial gain	0.77	MID1IP1-hsa-miR-6803-5p
chrX	38806177	+	MID1IP1	hsa-miR-6810-5p	T->C	-22.1	-22.24	Yes	Yes	Partial gain	0.14	MID1IP1-hsa-miR-6810-5p
chrX	38806177	+	MID1IP1	hsa-miR-6819-5p	T->C	-25.33	-28.85	Yes	Yes	Partial gain	3.52	MID1IP1-hsa-miR-6819-5p
chrX	38806177	+	MID1IP1	hsa-miR-6835-5p	T->C	-17.95	-18.32	Yes	Yes	Partial gain	0.37	MID1IP1-hsa-miR-6835-5p
chrX	38806177	+	MID1IP1	hsa-miR-6842-5p	T->C	-16.84	-19.93	Yes	Yes	Partial gain	3.09	MID1IP1-hsa-miR-6842-5p
chrX	38806177	+	MID1IP1	hsa-miR-7110-5p	T->C	-23.13	-20.63	Yes	Yes	Partial loss	2.5	MID1IP1-hsa-miR-7110-5p
chrX	38806177	+	MID1IP1	hsa-miR-891a-3p	T->C	-7.05	-10.31	No	Yes	Complete gain	0.31	MID1IP1-hsa-miR-891a-3p
chrX	38806177	+	MID1IP1	hsa-miR-92a-2-5p	T->C	-17.31	-15.26	Yes	Yes	Partial loss	2.05	MID1IP1-hsa-miR-92a-2-5p
chrX	38806177	+	MID1IP1	hsa-miR-92b-5p	T->C	-22.74	-25.86	Yes	Yes	Partial gain	3.12	MID1IP1-hsa-miR-92b-5p
chr12	50177028	-	LIMA1	hsa-miR-6768-3p	T->C	-10.59	-1.61	Yes	No	Complete loss	0.59	LIMA1-hsa-miR-6768-3p
chr13	36847706	-	SMAD9	hsa-miR-485-5p	C->T	-13.67	-11.67	Yes	Yes	Partial loss	2	SMAD9-hsa-miR-485-5p
chr13	36847706	-	SMAD9	hsa-miR-6884-5p	C->T	-13.47	-10.14	Yes	Yes	Partial loss	3.33	SMAD9-hsa-miR-6884-5p
chr13	36847706	-	SMAD9	hsa-miR-665	C->T	-16.22	0	Yes	No	Complete loss	6.22	SMAD9-hsa-miR-665
chr17	48592073	-	HOXB5	hsa-miR-4739	C->T	-12.32	-7.1	Yes	No	Complete loss	2.32	HOXB5-hsa-miR-4739
chr3	32891921	+	TRIM71	hsa-miR-125b-5p	G->T	-12.34	-10.48	Yes	Yes	Partial loss	1.86	TRIM71-hsa-miR-125b-5p
chr4	185502271	-	PDLIM3	hsa-miR-3650	G->A	-11.94	-13.48	Yes	Yes	Partial gain	1.54	PDLIM3-hsa-miR-3650
chrX	107713860	-	TSC22D3	hsa-miR-3924	C->T	-7.84	-11.85	No	Yes	Complete gain	1.85	TSC22D3-hsa-miR-3924
chrX	107713860	-	TSC22D3	hsa-miR-499b-3p	C->T	-16.27	-12.81	Yes	Yes	Partial loss	3.46	TSC22D3-hsa-miR-499b-3p
chrX	153861961	-	L1CAM	hsa-miR-503-3p	G->A	-15.34	-11.03	Yes	Yes	Partial loss	4.31	L1CAM-hsa-miR-503-3p
chrX	31121438	-	DMD	hsa-miR-147a	G->A	-10.7	-10.44	Yes	Yes	Partial loss	0.26	DMD-hsa-miR-147a
chrX	31121438	-	DMD	hsa-miR-297	G->A	-19.45	-19.57	Yes	Yes	Partial gain	0.12	DMD-hsa-miR-297
chrX	31121438	-	DMD	hsa-miR-4455	G->A	-18.52	-18.1	Yes	Yes	Partial loss	0.42	DMD-hsa-miR-4455
chrX	31121438	-	DMD	hsa-miR-574-5p	G->A	-33.57	-31.31	Yes	Yes	Partial loss	2.26	DMD-hsa-miR-574-5p
chrX	31121438	-	DMD	hsa-miR-6818-5p	G->A	-11.3	-11.07	Yes	Yes	Partial loss	0.23	DMD-hsa-miR-6818-5p
chrX	31121438	-	DMD	hsa-miR-6867-5p	G->A	-15.6	-15.17	Yes	Yes	Partial loss	0.43	DMD-hsa-miR-6867-5p
chrX	47060995	+	JADE3	hsa-miR-6873-3p	G->T	-11.02	-10.53	Yes	Yes	Partial loss	0.49	JADE3-hsa-miR-6873-3p
chrX	64188329	-	AMER1	hsa-miR-3127-3p	A->G	-8.77	-11.4	No	Yes	Complete gain	1.4	AMER1-hsa-miR-3127-3p
chrX	74590540	-	RLIM	hsa-miR-4666b	G->T	-6.07	-14.39	No	Yes	Complete gain	4.39	RLIM-hsa-miR-4666b
chr10	62806955	+	ADO	hsa-miR-4716-3p	G->T	-11.16	-13.88	Yes	Yes	Partial gain	2.72	ADO-hsa-miR-4716-3p
chr10	62806955	+	ADO	hsa-miR-4725-3p	G->T	-11.99	-12.55	Yes	Yes	Partial gain	0.56	ADO-hsa-miR-4725-3p
chr10	62806955	+	ADO	hsa-miR-6794-5p	G->T	-14.31	-14.89	Yes	Yes	Partial gain	0.58	ADO-hsa-miR-6794-5p
chr10	62806955	+	ADO	hsa-miR-6798-5p	G->T	-14.38	-14.95	Yes	Yes	Partial gain	0.57	ADO-hsa-miR-6798-5p
chr10	80273602	-	MAT1A	hsa-miR-4756-5p	C->A	-2.42	-10.49	No	Yes	Complete gain	0.49	MAT1A-hsa-miR-4756-5p
chr12	47844615	-	VDR	hsa-miR-1262	A->G	-15.42	-15.2	Yes	Yes	Partial loss	0.22	VDR-hsa-miR-1262
chr12	47844615	-	VDR	hsa-miR-1293	A->G	-18.85	-18.36	Yes	Yes	Partial loss	0.49	VDR-hsa-miR-1293
chr12	47844615	-	VDR	hsa-miR-3165	A->G	-17.07	-19.08	Yes	Yes	Partial gain	2.01	VDR-hsa-miR-3165
chr12	47844615	-	VDR	hsa-miR-363-5p	A->G	-15.95	-16.16	Yes	Yes	Partial gain	0.21	VDR-hsa-miR-363-5p
chr12	47844615	-	VDR	hsa-miR-4483	A->G	-11.95	-12.16	Yes	Yes	Partial gain	0.21	VDR-hsa-miR-4483
chr12	47844615	-	VDR	hsa-miR-4701-3p	A->G	-23.32	-25.83	Yes	Yes	Partial gain	2.51	VDR-hsa-miR-4701-3p
chr12	47844615	-	VDR	hsa-miR-4731-5p	A->G	-16.47	-16.68	Yes	Yes	Partial gain	0.21	VDR-hsa-miR-4731-5p
chr12	47844615	-	VDR	hsa-miR-580-3p	A->G	-11.65	-9.16	Yes	No	Complete loss	1.65	VDR-hsa-miR-580-3p
chr12	47844615	-	VDR	hsa-miR-6736-5p	A->G	-20.22	-19.73	Yes	Yes	Partial loss	0.49	VDR-hsa-miR-6736-5p
chr12	47844615	-	VDR	hsa-miR-6741-5p	A->G	-21.62	-24.13	Yes	Yes	Partial gain	2.51	VDR-hsa-miR-6741-5p
chr12	47844615	-	VDR	hsa-miR-6745	A->G	-19.35	-20.46	Yes	Yes	Partial gain	1.11	VDR-hsa-miR-6745
chr12	47844615	-	VDR	hsa-miR-6756-5p	A->G	-36.15	-36.36	Yes	Yes	Partial gain	0.21	VDR-hsa-miR-6756-5p
chr12	47844615	-	VDR	hsa-miR-6766-5p	A->G	-17.15	-17.37	Yes	Yes	Partial gain	0.22	VDR-hsa-miR-6766-5p
chr12	47844615	-	VDR	hsa-miR-6880-5p	A->G	-22.46	-20.35	Yes	Yes	Partial loss	2.11	VDR-hsa-miR-6880-5p
chr12	47844615	-	VDR	hsa-miR-8071	A->G	-24.36	-25.07	Yes	Yes	Partial gain	0.71	VDR-hsa-miR-8071
chr1	25900181	-	STMN1	hsa-miR-6797-5p	A->G	-11.94	-10.38	Yes	Yes	Partial loss	1.56	STMN1-hsa-miR-6797-5p
chr13	110893013	-	ANKRD10	hsa-miR-218-5p	G->A	-5.86	-10.22	No	Yes	Complete gain	0.22	ANKRD10-hsa-miR-218-5p
chr1	43282759	-	C1orf210	hsa-miR-4433a-3p	A->G	-16.86	-15.94	Yes	Yes	Partial loss	0.92	C1orf210-hsa-miR-4433a-3p
chr16	83795105	+	CDH13	hsa-miR-4464	A->G	-15.65	-7.91	Yes	No	Complete loss	5.65	CDH13-hsa-miR-4464
chr19	1555443	-	MEX3D	hsa-miR-1913	G->C	-27.77	-23.58	Yes	Yes	Partial loss	4.19	MEX3D-hsa-miR-1913
chr19	1555443	-	MEX3D	hsa-miR-193b-3p	G->C	-12.28	-12.23	Yes	Yes	Partial loss	0.05	MEX3D-hsa-miR-193b-3p
chr19	1555443	-	MEX3D	hsa-miR-4632-3p	G->C	-26.46	-22.25	Yes	Yes	Partial loss	4.21	MEX3D-hsa-miR-4632-3p
chr19	1555443	-	MEX3D	hsa-miR-6752-3p	G->C	-20.79	-16.99	Yes	Yes	Partial loss	3.8	MEX3D-hsa-miR-6752-3p
chr19	1555443	-	MEX3D	hsa-miR-6757-3p	G->C	-23.26	-21.95	Yes	Yes	Partial loss	1.31	MEX3D-hsa-miR-6757-3p
chr19	1555443	-	MEX3D	hsa-miR-6801-3p	G->C	-19.36	-15.53	Yes	Yes	Partial loss	3.83	MEX3D-hsa-miR-6801-3p
chr19	1555443	-	MEX3D	hsa-miR-324-3p	G->C	-17.74	0	Yes	No	Complete loss	7.74	MEX3D-hsa-miR-324-3p
chr19	1555443	-	MEX3D	hsa-miR-6810-3p	G->C	-26.46	0	Yes	No	Complete loss	16.46	MEX3D-hsa-miR-6810-3p
chr19	1555449	-	MEX3D	hsa-miR-1913	T->C	-29.34	-28.64	Yes	Yes	Partial loss	0.7	MEX3D-hsa-miR-1913
chr19	1555449	-	MEX3D	hsa-miR-193a-3p	T->C	-10.97	-15.49	Yes	Yes	Partial gain	4.52	MEX3D-hsa-miR-193a-3p
chr19	1555449	-	MEX3D	hsa-miR-193b-3p	T->C	-14.77	-15.48	Yes	Yes	Partial gain	0.71	MEX3D-hsa-miR-193b-3p
chr19	1555449	-	MEX3D	hsa-miR-324-3p	T->C	-19.9	-19.82	Yes	Yes	Partial loss	0.08	MEX3D-hsa-miR-324-3p
chr19	1555449	-	MEX3D	hsa-miR-4632-3p	T->C	-27.69	-27.89	Yes	Yes	Partial gain	0.2	MEX3D-hsa-miR-4632-3p
chr19	1555449	-	MEX3D	hsa-miR-6752-3p	T->C	-22.97	-24.27	Yes	Yes	Partial gain	1.3	MEX3D-hsa-miR-6752-3p
chr19	1555449	-	MEX3D	hsa-miR-6801-3p	T->C	-20.74	-25.54	Yes	Yes	Partial gain	4.8	MEX3D-hsa-miR-6801-3p
chr19	1555449	-	MEX3D	hsa-miR-6810-3p	T->C	-29.2	-28.6	Yes	Yes	Partial loss	0.6	MEX3D-hsa-miR-6810-3p
chr19	4794472	+	FEM1A	hsa-miR-1324	G->T	-13.12	-8.19	Yes	No	Complete loss	3.12	FEM1A-hsa-miR-1324
chr19	4794472	+	FEM1A	hsa-miR-3166	G->T	0	-12.22	No	Yes	Complete gain	2.22	FEM1A-hsa-miR-3166
chr19	4794472	+	FEM1A	hsa-miR-339-5p	G->T	-14.09	-7.97	Yes	No	Complete loss	4.09	FEM1A-hsa-miR-339-5p
chr19	4794472	+	FEM1A	hsa-miR-4722-3p	G->T	-18.22	-9.47	Yes	No	Complete loss	8.22	FEM1A-hsa-miR-4722-3p
chr19	4794472	+	FEM1A	hsa-miR-6727-3p	G->T	-14.65	-8.86	Yes	No	Complete loss	4.65	FEM1A-hsa-miR-6727-3p
chr19	4794472	+	FEM1A	hsa-miR-6747-3p	G->T	-16.71	-7.82	Yes	No	Complete loss	6.71	FEM1A-hsa-miR-6747-3p
chr19	4794472	+	FEM1A	hsa-miR-6791-3p	G->T	-11.54	-7.31	Yes	No	Complete loss	1.54	FEM1A-hsa-miR-6791-3p
chr20	3933886	-	RNF24	hsa-miR-3922-5p	G->T	-18.09	-14.18	Yes	Yes	Partial loss	3.91	RNF24-hsa-miR-3922-5p
chr20	3933886	-	RNF24	hsa-miR-4728-5p	G->T	-17.56	-10.25	Yes	Yes	Partial loss	7.31	RNF24-hsa-miR-4728-5p
chr20	3933886	-	RNF24	hsa-miR-4736	G->T	-12.98	-5.56	Yes	No	Complete loss	2.98	RNF24-hsa-miR-4736
chr20	3933886	-	RNF24	hsa-miR-6779-5p	G->T	-17.66	-10.35	Yes	Yes	Partial loss	7.31	RNF24-hsa-miR-6779-5p
chr20	3933886	-	RNF24	hsa-miR-6780a-5p	G->T	-13.74	-6.43	Yes	No	Complete loss	3.74	RNF24-hsa-miR-6780a-5p
chr20	3933886	-	RNF24	hsa-miR-6799-5p	G->T	-17.87	-8.24	Yes	No	Complete loss	7.87	RNF24-hsa-miR-6799-5p
chr20	3933886	-	RNF24	hsa-miR-6808-5p	G->T	-24.67	-17.36	Yes	Yes	Partial loss	7.31	RNF24-hsa-miR-6808-5p
chr20	3933886	-	RNF24	hsa-miR-940	G->T	-15.5	-8.3	Yes	No	Complete loss	5.5	RNF24-hsa-miR-940
chr20	45327243	-	SDC4	hsa-miR-18a-5p	G->T	-4.21	-10.95	No	Yes	Complete gain	0.95	SDC4-hsa-miR-18a-5p
chr2	11446093	-	E2F6	hsa-miR-6081	A->G	-12.29	-12.82	Yes	Yes	Partial gain	0.53	E2F6-hsa-miR-6081
chr2	11446093	-	E2F6	hsa-miR-6827-5p	A->G	0	-11.36	No	Yes	Complete gain	1.36	E2F6-hsa-miR-6827-5p
chr2	169504940	+	BBS5	hsa-miR-3663-3p	A->C	-14.3	-7.74	Yes	No	Complete loss	4.3	BBS5-hsa-miR-3663-3p
chr2	169504940	+	BBS5	hsa-miR-4269	A->C	-11.75	-6.75	Yes	No	Complete loss	1.75	BBS5-hsa-miR-4269
chr2	169504940	+	BBS5	hsa-miR-4286	A->C	-11.59	-4.64	Yes	No	Complete loss	1.59	BBS5-hsa-miR-4286
chr2	169504940	+	BBS5	hsa-miR-455-3p	A->C	-15.43	-3.84	Yes	No	Complete loss	5.43	BBS5-hsa-miR-455-3p
chr2	169504940	+	BBS5	hsa-miR-4713-5p	A->C	-11.89	-1.05	Yes	No	Complete loss	1.89	BBS5-hsa-miR-4713-5p
chr2	169504940	+	BBS5	hsa-miR-593-5p	A->C	-12.79	-5.81	Yes	No	Complete loss	2.79	BBS5-hsa-miR-593-5p
chr2	169504940	+	BBS5	hsa-miR-6777-3p	A->C	-14.44	-1.85	Yes	No	Complete loss	4.44	BBS5-hsa-miR-6777-3p
chr2	169504940	+	BBS5	hsa-miR-766-3p	A->C	-15.71	-8.74	Yes	No	Complete loss	5.71	BBS5-hsa-miR-766-3p
chr6	52497530	-	TRAM2	hsa-miR-6878-5p	G->A	-10.61	-11.01	Yes	Yes	Partial gain	0.4	TRAM2-hsa-miR-6878-5p
chr7	64977484	-	ZNF117	hsa-miR-3925-3p	G->T	-13.04	-13.7	Yes	Yes	Partial gain	0.66	ZNF117-hsa-miR-3925-3p
chr7	64977484	-	ZNF117	hsa-miR-4768-5p	G->T	-11.82	-11.21	Yes	Yes	Partial loss	0.61	ZNF117-hsa-miR-4768-5p
chr9	16411474	-	BNC2	hsa-miR-3175	A->T	-14.44	-14.38	Yes	Yes	Partial loss	0.06	BNC2-hsa-miR-3175
chr9	16411474	-	BNC2	hsa-miR-6731-5p	A->T	-10.22	-10.13	Yes	Yes	Partial loss	0.09	BNC2-hsa-miR-6731-5p
chr9	16411474	-	BNC2	hsa-miR-8085	A->T	-10.45	-10.35	Yes	Yes	Partial loss	0.1	BNC2-hsa-miR-8085
chrX	152990210	-	PNMA5	hsa-miR-3157-5p	C->A	-3.26	-15.22	No	Yes	Complete gain	5.22	PNMA5-hsa-miR-3157-5p
chrX	65740122	+	MSN	hsa-miR-9500	C->G	-12.17	-7.94	Yes	No	Complete loss	2.17	MSN-hsa-miR-9500
chrX	97599981	+	DIAPH2	hsa-miR-512-3p	G->T	-5.22	-14.17	No	Yes	Complete gain	4.17	DIAPH2-hsa-miR-512-3p
chr10	21742012	+	MLLT10	hsa-miR-125a-3p	T->C	-10.55	-12.93	Yes	Yes	Partial gain	2.38	MLLT10-hsa-miR-125a-3p
chr10	63620928	+	REEP3	hsa-miR-30c-1-3p	T->C	0	-11.02	No	Yes	Complete gain	1.02	REEP3-hsa-miR-30c-1-3p
chr10	63620928	+	REEP3	hsa-miR-4534	T->C	-9.13	-15.22	No	Yes	Complete gain	5.22	REEP3-hsa-miR-4534
chr10	63620928	+	REEP3	hsa-miR-6788-5p	T->C	0	-13.22	No	Yes	Complete gain	3.22	REEP3-hsa-miR-6788-5p
chr10	63620928	+	REEP3	hsa-miR-8066	T->C	-10.91	-10.5	Yes	Yes	Partial loss	0.41	REEP3-hsa-miR-8066
chr11	128916825	+	KCNJ5	hsa-miR-5690	C->T	-9.47	-10.54	No	Yes	Complete gain	0.54	KCNJ5-hsa-miR-5690
chr11	30010434	-	KCNA4	hsa-miR-329-3p	T->G	-10.6	-10.03	Yes	Yes	Partial loss	0.57	KCNA4-hsa-miR-329-3p
chr11	30010434	-	KCNA4	hsa-miR-4789-3p	T->G	-11.83	-11.29	Yes	Yes	Partial loss	0.54	KCNA4-hsa-miR-4789-3p
chr11	30010434	-	KCNA4	hsa-miR-603	T->G	-13.69	-13.41	Yes	Yes	Partial loss	0.28	KCNA4-hsa-miR-603
chr11	30010434	-	KCNA4	hsa-miR-8485	T->G	-21.42	-20.86	Yes	Yes	Partial loss	0.56	KCNA4-hsa-miR-8485
chr11	30010442	-	KCNA4	hsa-miR-8485	T->C	-10.07	-11.28	Yes	Yes	Partial gain	1.21	KCNA4-hsa-miR-8485
chr1	184628806	+	C1orf21	hsa-miR-93-3p	T->C	-10.47	-10.29	Yes	Yes	Partial loss	0.18	C1orf21-hsa-miR-93-3p
chr1	204424558	-	PIK3C2B	hsa-miR-4286	T->A	0	-10.85	No	Yes	Complete gain	0.85	PIK3C2B-hsa-miR-4286
chr1	204424558	-	PIK3C2B	hsa-miR-483-3p	T->A	-5.29	-11.39	No	Yes	Complete gain	1.39	PIK3C2B-hsa-miR-483-3p
chr1	204424558	-	PIK3C2B	hsa-miR-551b-5p	T->A	0	-10.01	No	Yes	Complete gain	0.01	PIK3C2B-hsa-miR-551b-5p
chr1	235552032	-	GNG4	hsa-miR-149-3p	C->G	-13.38	-8.05	Yes	No	Complete loss	3.38	GNG4-hsa-miR-149-3p
chr1	235552032	-	GNG4	hsa-miR-4728-5p	C->G	-16.17	-11.08	Yes	Yes	Partial loss	5.09	GNG4-hsa-miR-4728-5p
chr1	235552032	-	GNG4	hsa-miR-6779-5p	C->G	-18.24	-12.7	Yes	Yes	Partial loss	5.54	GNG4-hsa-miR-6779-5p
chr1	235552032	-	GNG4	hsa-miR-6883-5p	C->G	-10.5	-9.8	Yes	No	Complete loss	0.5	GNG4-hsa-miR-6883-5p
chr12	69353247	+	LYZ	hsa-miR-873-3p	T->C	-10.11	0	Yes	No	Complete loss	0.11	LYZ-hsa-miR-873-3p
chr15	89683178	-	PEX11A	hsa-miR-3145-5p	G->T	-11.91	-12.21	Yes	Yes	Partial gain	0.3	PEX11A-hsa-miR-3145-5p
chr15	89683178	-	PEX11A	hsa-miR-508-5p	G->T	-10.61	-10.36	Yes	Yes	Partial loss	0.25	PEX11A-hsa-miR-508-5p
chr17	29630662	-	SSH2	hsa-miR-130b-5p	T->C	-17.37	-17.13	Yes	Yes	Partial loss	0.24	SSH2-hsa-miR-130b-5p
chr18	50269640	-	MBD1	hsa-miR-18a-5p	A->G	-6.79	-12.96	No	Yes	Complete gain	2.96	MBD1-hsa-miR-18a-5p
chr18	50269640	-	MBD1	hsa-miR-18b-5p	A->G	-6.29	-12.46	No	Yes	Complete gain	2.46	MBD1-hsa-miR-18b-5p
chr19	22089553	+	ZNF257	hsa-miR-23a-3p	C->T	-13.78	-14.94	Yes	Yes	Partial gain	1.16	ZNF257-hsa-miR-23a-3p
chr19	22089553	+	ZNF257	hsa-miR-23b-3p	C->T	-11.78	-12.94	Yes	Yes	Partial gain	1.16	ZNF257-hsa-miR-23b-3p
chr19	22089553	+	ZNF257	hsa-miR-3147	C->T	-10.2	-10.29	Yes	Yes	Partial gain	0.09	ZNF257-hsa-miR-3147
chr19	22089553	+	ZNF257	hsa-miR-6513-5p	C->T	-9.31	-10.66	No	Yes	Complete gain	0.66	ZNF257-hsa-miR-6513-5p
chr19	58339426	+	ZSCAN22	hsa-miR-4713-5p	T->G	-11.88	-12.53	Yes	Yes	Partial gain	0.65	ZSCAN22-hsa-miR-4713-5p
chr19	58339426	+	ZSCAN22	hsa-miR-4793-5p	T->G	-10.66	-10.82	Yes	Yes	Partial gain	0.16	ZSCAN22-hsa-miR-4793-5p
chr19	58339426	+	ZSCAN22	hsa-miR-6072	T->G	-11.51	-12.25	Yes	Yes	Partial gain	0.74	ZSCAN22-hsa-miR-6072
chr2	216100638	+	TMEM169	hsa-miR-665	G->T	-10.37	-10.04	Yes	Yes	Partial loss	0.33	TMEM169-hsa-miR-665
chr2	216100638	+	TMEM169	hsa-miR-6840-3p	G->T	-14.07	-4.99	Yes	No	Complete loss	4.07	TMEM169-hsa-miR-6840-3p
chr2	223055134	+	KCNE4	hsa-miR-3677-5p	A->G	-10.63	-12.03	Yes	Yes	Partial gain	1.4	KCNE4-hsa-miR-3677-5p
chr2	223055134	+	KCNE4	hsa-miR-4743-5p	A->G	-13.01	-12.33	Yes	Yes	Partial loss	0.68	KCNE4-hsa-miR-4743-5p
chr2	223055134	+	KCNE4	hsa-miR-661	A->G	-9.36	-12.98	No	Yes	Complete gain	2.98	KCNE4-hsa-miR-661
chr2	223055134	+	KCNE4	hsa-miR-6776-5p	A->G	-16	-15.32	Yes	Yes	Partial loss	0.68	KCNE4-hsa-miR-6776-5p
chr2	223055134	+	KCNE4	hsa-miR-6840-3p	A->G	-14.43	-13.93	Yes	Yes	Partial loss	0.5	KCNE4-hsa-miR-6840-3p
chr22	35394129	+	HMOX1	hsa-miR-3667-3p	T->C	-9.06	-13.63	No	Yes	Complete gain	3.63	HMOX1-hsa-miR-3667-3p
chr22	35394129	+	HMOX1	hsa-miR-5193	T->C	-9.22	-14.05	No	Yes	Complete gain	4.05	HMOX1-hsa-miR-5193
chr22	35394129	+	HMOX1	hsa-miR-6734-3p	T->C	-9.38	-10.3	No	Yes	Complete gain	0.3	HMOX1-hsa-miR-6734-3p
chr22	35394129	+	HMOX1	hsa-miR-6749-3p	T->C	-17.2	-16.65	Yes	Yes	Partial loss	0.55	HMOX1-hsa-miR-6749-3p
chr22	35394129	+	HMOX1	hsa-miR-6792-3p	T->C	-7.98	-13.74	No	Yes	Complete gain	3.74	HMOX1-hsa-miR-6792-3p
chr22	40323951	+	TNRC6B	hsa-miR-1249-5p	T->C	-20.95	-23.65	Yes	Yes	Partial gain	2.7	TNRC6B-hsa-miR-1249-5p
chr22	40323951	+	TNRC6B	hsa-miR-3151-5p	T->C	-17.7	-20.73	Yes	Yes	Partial gain	3.03	TNRC6B-hsa-miR-3151-5p
chr22	40323951	+	TNRC6B	hsa-miR-4269	T->C	-13.75	-13.74	Yes	Yes	Partial loss	0.01	TNRC6B-hsa-miR-4269
chr22	40323951	+	TNRC6B	hsa-miR-4419a	T->C	0	-14.35	No	Yes	Complete gain	4.35	TNRC6B-hsa-miR-4419a
chr22	40323951	+	TNRC6B	hsa-miR-4476	T->C	-16.9	-14.44	Yes	Yes	Partial loss	2.46	TNRC6B-hsa-miR-4476
chr22	40323951	+	TNRC6B	hsa-miR-4510	T->C	0	-11.45	No	Yes	Complete gain	1.45	TNRC6B-hsa-miR-4510
chr22	40323951	+	TNRC6B	hsa-miR-4514	T->C	-10.05	-10.04	Yes	Yes	Partial loss	0.01	TNRC6B-hsa-miR-4514
chr22	40323951	+	TNRC6B	hsa-miR-4533	T->C	-11.79	-14.08	Yes	Yes	Partial gain	2.29	TNRC6B-hsa-miR-4533
chr22	40323951	+	TNRC6B	hsa-miR-4722-5p	T->C	-16.49	-15.59	Yes	Yes	Partial loss	0.9	TNRC6B-hsa-miR-4722-5p
chr22	40323951	+	TNRC6B	hsa-miR-4739	T->C	-17.49	-24.91	Yes	Yes	Partial gain	7.42	TNRC6B-hsa-miR-4739
chr22	40323951	+	TNRC6B	hsa-miR-4742-5p	T->C	-10.05	-10.04	Yes	Yes	Partial loss	0.01	TNRC6B-hsa-miR-4742-5p
chr22	40323951	+	TNRC6B	hsa-miR-4756-5p	T->C	-9.09	-11.79	No	Yes	Complete gain	1.79	TNRC6B-hsa-miR-4756-5p
chr22	40323951	+	TNRC6B	hsa-miR-4779	T->C	-11.58	-11.86	Yes	Yes	Partial gain	0.28	TNRC6B-hsa-miR-4779
chr22	40323951	+	TNRC6B	hsa-miR-486-3p	T->C	-7.72	-15.89	No	Yes	Complete gain	5.89	TNRC6B-hsa-miR-486-3p
chr22	40323951	+	TNRC6B	hsa-miR-6127	T->C	0	-10.05	No	Yes	Complete gain	0.05	TNRC6B-hsa-miR-6127
chr22	40323951	+	TNRC6B	hsa-miR-6129	T->C	0	-12.15	No	Yes	Complete gain	2.15	TNRC6B-hsa-miR-6129
chr22	40323951	+	TNRC6B	hsa-miR-6130	T->C	0	-10.15	No	Yes	Complete gain	0.15	TNRC6B-hsa-miR-6130
chr22	40323951	+	TNRC6B	hsa-miR-6133	T->C	0	-17.05	No	Yes	Complete gain	7.05	TNRC6B-hsa-miR-6133
chr22	40323951	+	TNRC6B	hsa-miR-6715b-5p	T->C	-11.75	-11.74	Yes	Yes	Partial loss	0.01	TNRC6B-hsa-miR-6715b-5p
chr22	40323951	+	TNRC6B	hsa-miR-6721-5p	T->C	-17.01	-19.91	Yes	Yes	Partial gain	2.9	TNRC6B-hsa-miR-6721-5p
chr22	40323951	+	TNRC6B	hsa-miR-6756-5p	T->C	-26.93	-30.43	Yes	Yes	Partial gain	3.5	TNRC6B-hsa-miR-6756-5p
chr22	40323951	+	TNRC6B	hsa-miR-6766-5p	T->C	-14.5	-17.93	Yes	Yes	Partial gain	3.43	TNRC6B-hsa-miR-6766-5p
chr22	40323951	+	TNRC6B	hsa-miR-6797-5p	T->C	-20.4	-24.13	Yes	Yes	Partial gain	3.73	TNRC6B-hsa-miR-6797-5p
chr22	40323951	+	TNRC6B	hsa-miR-6808-5p	T->C	-18.53	-20.71	Yes	Yes	Partial gain	2.18	TNRC6B-hsa-miR-6808-5p
chr22	40323951	+	TNRC6B	hsa-miR-6876-5p	T->C	-18.69	-16.22	Yes	Yes	Partial loss	2.47	TNRC6B-hsa-miR-6876-5p
chr22	40323951	+	TNRC6B	hsa-miR-7106-5p	T->C	-20.53	-19.13	Yes	Yes	Partial loss	1.4	TNRC6B-hsa-miR-7106-5p
chr22	40323951	+	TNRC6B	hsa-miR-765	T->C	-13.79	-17.17	Yes	Yes	Partial gain	3.38	TNRC6B-hsa-miR-765
chr22	40323951	+	TNRC6B	hsa-miR-766-5p	T->C	-11.59	-14.29	Yes	Yes	Partial gain	2.7	TNRC6B-hsa-miR-766-5p
chr22	40323951	+	TNRC6B	hsa-miR-7847-3p	T->C	-8.23	-18.43	No	Yes	Complete gain	8.43	TNRC6B-hsa-miR-7847-3p
chr22	40323951	+	TNRC6B	hsa-miR-92a-2-5p	T->C	-6.6	-10.18	No	Yes	Complete gain	0.18	TNRC6B-hsa-miR-92a-2-5p
chr22	40323951	+	TNRC6B	hsa-miR-940	T->C	-8.92	-10.01	No	Yes	Complete gain	0.01	TNRC6B-hsa-miR-940
chr2	74426062	-	RTKN	hsa-miR-7977	G->T	-9.41	-10.36	No	Yes	Complete gain	0.36	RTKN-hsa-miR-7977
chr3	127692155	-	MGLL	hsa-miR-1253	G->A	-3.6	-11.74	No	Yes	Complete gain	1.74	MGLL-hsa-miR-1253
chr3	127692155	-	MGLL	hsa-miR-1913	G->A	-22.16	-20.69	Yes	Yes	Partial loss	1.47	MGLL-hsa-miR-1913
chr3	127692155	-	MGLL	hsa-miR-3200-5p	G->A	-3.72	-11.89	No	Yes	Complete gain	1.89	MGLL-hsa-miR-3200-5p
chr3	127692155	-	MGLL	hsa-miR-324-3p	G->A	-13.17	-13.29	Yes	Yes	Partial gain	0.12	MGLL-hsa-miR-324-3p
chr3	127692155	-	MGLL	hsa-miR-4329	G->A	-2.2	-11.92	No	Yes	Complete gain	1.92	MGLL-hsa-miR-4329
chr3	127692155	-	MGLL	hsa-miR-4786-3p	G->A	-7.77	-17.1	No	Yes	Complete gain	7.1	MGLL-hsa-miR-4786-3p
chr3	127692155	-	MGLL	hsa-miR-6728-3p	G->A	-22.71	-24.01	Yes	Yes	Partial gain	1.3	MGLL-hsa-miR-6728-3p
chr3	127692155	-	MGLL	hsa-miR-6770-5p	G->A	-4.11	-12.23	No	Yes	Complete gain	2.23	MGLL-hsa-miR-6770-5p
chr3	127692155	-	MGLL	hsa-miR-6886-3p	G->A	-21.33	-23.04	Yes	Yes	Partial gain	1.71	MGLL-hsa-miR-6886-3p
chr3	127692155	-	MGLL	hsa-miR-7151-5p	G->A	-19.19	-16.69	Yes	Yes	Partial loss	2.5	MGLL-hsa-miR-7151-5p
chr3	127692155	-	MGLL	hsa-miR-938	G->A	-12.27	-12.81	Yes	Yes	Partial gain	0.54	MGLL-hsa-miR-938
chr3	168010197	-	GOLIM4	hsa-miR-1910-3p	A->T	-15.59	-14.71	Yes	Yes	Partial loss	0.88	GOLIM4-hsa-miR-1910-3p
chr3	168010197	-	GOLIM4	hsa-miR-2682-5p	A->T	-10.29	-9.41	Yes	No	Complete loss	0.29	GOLIM4-hsa-miR-2682-5p
chr3	168010197	-	GOLIM4	hsa-miR-34b-5p	A->T	-10.99	-10.11	Yes	Yes	Partial loss	0.88	GOLIM4-hsa-miR-34b-5p
chr3	168010197	-	GOLIM4	hsa-miR-449c-5p	A->T	-18.19	-17.31	Yes	Yes	Partial loss	0.88	GOLIM4-hsa-miR-449c-5p
chr3	168010197	-	GOLIM4	hsa-miR-6511a-5p	A->T	-15.79	-14.91	Yes	Yes	Partial loss	0.88	GOLIM4-hsa-miR-6511a-5p
chr3	168010197	-	GOLIM4	hsa-miR-6806-5p	A->T	-14.02	-13.95	Yes	Yes	Partial loss	0.07	GOLIM4-hsa-miR-6806-5p
chr3	168010197	-	GOLIM4	hsa-miR-6808-5p	A->T	-13.29	-12.41	Yes	Yes	Partial loss	0.88	GOLIM4-hsa-miR-6808-5p
chr3	168010197	-	GOLIM4	hsa-miR-6893-5p	A->T	-16.59	-15.71	Yes	Yes	Partial loss	0.88	GOLIM4-hsa-miR-6893-5p
chr3	168010197	-	GOLIM4	hsa-miR-222-5p	A->T	-11.32	0	Yes	No	Complete loss	1.32	GOLIM4-hsa-miR-222-5p
chr3	168010197	-	GOLIM4	hsa-miR-3129-5p	A->T	-13.78	0	Yes	No	Complete loss	3.78	GOLIM4-hsa-miR-3129-5p
chr3	71772669	-	PROK2	hsa-miR-96-5p	T->C	-10.12	-10.11	Yes	Yes	Partial loss	0.01	PROK2-hsa-miR-96-5p
chr5	57262806	+	GPBP1	hsa-miR-584-5p	T->G	-14.17	-9.93	Yes	No	Complete loss	4.17	GPBP1-hsa-miR-584-5p
chr6	12296195	+	EDN1	hsa-miR-557	G->A	-9.23	-10.36	No	Yes	Complete gain	0.36	EDN1-hsa-miR-557
chr6	31415210	+	MICA	hsa-miR-4433a-3p	C->T	-10.45	-10.1	Yes	Yes	Partial loss	0.35	MICA-hsa-miR-4433a-3p
chr6	31415210	+	MICA	hsa-miR-4459	C->T	-12.15	-11.8	Yes	Yes	Partial loss	0.35	MICA-hsa-miR-4459
chr6	31415210	+	MICA	hsa-miR-4722-5p	C->T	-13.62	-12.42	Yes	Yes	Partial loss	1.2	MICA-hsa-miR-4722-5p
chr6	31415210	+	MICA	hsa-miR-4738-3p	C->T	-22.2	-18.77	Yes	Yes	Partial loss	3.43	MICA-hsa-miR-4738-3p
chr6	31415210	+	MICA	hsa-miR-665	C->T	-11.72	-10.52	Yes	Yes	Partial loss	1.2	MICA-hsa-miR-665
chr6	31415210	+	MICA	hsa-miR-8060	C->T	-11.82	-9.41	Yes	No	Complete loss	1.82	MICA-hsa-miR-8060
chr6	31415210	+	MICA	hsa-miR-7160-5p	C->T	-16.37	0	Yes	No	Complete loss	6.37	MICA-hsa-miR-7160-5p
chr7	100071108	-	ZNF3	hsa-miR-211-3p	T->G	-2.12	-17.22	No	Yes	Complete gain	7.22	ZNF3-hsa-miR-211-3p
chr7	100071108	-	ZNF3	hsa-miR-3153	T->G	-1.42	-18.31	No	Yes	Complete gain	8.31	ZNF3-hsa-miR-3153
chr7	100071108	-	ZNF3	hsa-miR-3609	T->G	0	-13.46	No	Yes	Complete gain	3.46	ZNF3-hsa-miR-3609
chr7	100071108	-	ZNF3	hsa-miR-4270	T->G	-5.12	-20.22	No	Yes	Complete gain	10.22	ZNF3-hsa-miR-4270
chr7	100071108	-	ZNF3	hsa-miR-4441	T->G	0	-13.82	No	Yes	Complete gain	3.82	ZNF3-hsa-miR-4441
chr7	100071108	-	ZNF3	hsa-miR-5584-5p	T->G	-1.15	-16.62	No	Yes	Complete gain	6.62	ZNF3-hsa-miR-5584-5p
chr7	100071108	-	ZNF3	hsa-miR-6733-5p	T->G	-3.25	-11.11	No	Yes	Complete gain	1.11	ZNF3-hsa-miR-6733-5p
chr7	100071108	-	ZNF3	hsa-miR-6739-5p	T->G	-2.55	-11.91	No	Yes	Complete gain	1.91	ZNF3-hsa-miR-6739-5p
chr7	100071108	-	ZNF3	hsa-miR-6754-5p	T->G	-1.42	-16.52	No	Yes	Complete gain	6.52	ZNF3-hsa-miR-6754-5p
chr7	64832139	+	ZNF138	hsa-miR-3925-3p	A->G	-7	-13.15	No	Yes	Complete gain	3.15	ZNF138-hsa-miR-3925-3p
chr7	65954333	+	VKORC1L1	hsa-miR-367-5p	C->G	-10.35	-10.43	Yes	Yes	Partial gain	0.08	VKORC1L1-hsa-miR-367-5p
chr7	65954337	+	VKORC1L1	hsa-miR-370-3p	T->C	-13.46	-15.26	Yes	Yes	Partial gain	1.8	VKORC1L1-hsa-miR-370-3p
chr8	27803440	+	ESCO2	hsa-miR-519e-3p	G->T	-8.56	-10.8	No	Yes	Complete gain	0.8	ESCO2-hsa-miR-519e-3p
chrX	111301601	-	DCX	hsa-miR-6079	A->T	-9.19	-12.96	No	Yes	Complete gain	2.96	DCX-hsa-miR-6079
chrX	19361433	+	PDHA1	hsa-miR-22-3p	T->A	-9.26	-13.63	No	Yes	Complete gain	3.63	PDHA1-hsa-miR-22-3p
chr4	102797279	-	UBE2D3	hsa-miR-1249-5p	A->T	-15.76	-13.21	Yes	Yes	Partial loss	2.55	UBE2D3-hsa-miR-1249-5p
chr4	102797279	-	UBE2D3	hsa-miR-1257	A->T	-11.09	-11.46	Yes	Yes	Partial gain	0.37	UBE2D3-hsa-miR-1257
chr4	102797279	-	UBE2D3	hsa-miR-1321	A->T	-11.8	-13.6	Yes	Yes	Partial gain	1.8	UBE2D3-hsa-miR-1321
chr4	102797279	-	UBE2D3	hsa-miR-3190-3p	A->T	-3.24	-12.49	No	Yes	Complete gain	2.49	UBE2D3-hsa-miR-3190-3p
[truncated: 52,244 more rows]
