# Supplementary material for: miRNA Mediated Noise Making of 3′UTR Mutations in Cancer
Source: Genes (Basel). 2018 Nov 12;9(11):545. doi: 10.3390/genes9110545 (PMC6267165; doi:10.3390/genes9110545)
Supplement: Supplementary file 1 [file genes-09-00545-s001.zip › genes-382433-Supplementary/Supplement Table S3.xls]

## Sheet: Sheet1
Gene	q-value	Mutations	Hallmarks	Binding Status	Status p-value	Gaining	Loss
PRX	0	18	NONE	LOSS	0	24	63
HIPK2	0.001833	10	TGF_BETA_SIGNALING;IL2_STAT5_SIGNALING	LOSS	0.001	31	47
PPARD	0.001833	10	WNT_BETA_CATENIN_SIGNALING;NOTCH_SIGNALING;XENOBIOTIC_METABOLISM	LOSS	0.0011	6	31
MAFF	0.074	3	COMPLEMENT;COAGULATION;IL2_STAT5_SIGNALING;TNFA_SIGNALING_VIA_NFKB;HYPOXIA	LOSS	0.074	1	10
ATF3	0.02375	5	UNFOLDED_PROTEIN_RESPONSE;P53_PATHWAY;UV_RESPONSE_UP;TNFA_SIGNALING_VIA_NFKB;HYPOXIA;CHOLESTEROL_HOMEOSTASIS;APOPTOSIS	GAIN	0.019	19	12
